# Supplementary material for: Global transcriptome and gene regulation network for secondary metabolite biosynthesis of tea plant (Camellia sinensis)
Source: BMC Genomics. 2015 Jul 29;16(1):560. doi: 10.1186/s12864-015-1773-0 (PMC4518527; doi:10.1186/s12864-015-1773-0)
Supplement: Additional file 2: — Transcription factor unigenes predicted in C. sinensis. An XLSX document containing a list of transcription factor (TF) unigenes in C. sinensis. (XLSX 198 kb) [file 12864_2015_1773_MOESM2_ESM.xlsx]

## Sheet: Sheet1
Unigene	Locus ID	Gene Name	Protein Name	Family Name
c100011.0.1	AT1G64380			AP2-EREBP
c1000210.0.1	AT3G10480	ANAC050		NAC
c100067.0.1	AT4G13640	UNE16		G2-like
c100116.0.1	AT3G27010	AT-TCP20, PCF1, TCP20		TCP
c100116.0.2	AT3G27010	AT-TCP20, PCF1, TCP20		TCP
c100263.0.1	AT3G48430	REF6		C2H2
c100370.0.1	AT4G17810			C2H2
c100572.0.1	AT4G29100		AtbHLH68	bHLH
c100611.0.1	AT4G14770	ATTCX2, TCX2		CPP
c100611.0.2	AT4G14770	ATTCX2, TCX2		CPP
c100712.0.1	AT1G04850			C2H2
c100915.0.1	AT4G21550	VAL3		ABI3VP1
c100915.0.2	AT4G21550	VAL3		ABI3VP1
c100962.0.1	AT1G73830	BEE3	AtbHLH50	bHLH
c100975.0.1	AT3G10810			C3H
c100975.0.2	AT3G10810			C3H
c101008.0.1	AT4G36780			BZR
c101058.0.1	AT4G27470			C3H
c101072.0.1	AT3G15270	SPL5		SBP
c101072.0.2	AT3G15270	SPL5		SBP
c101106.0.1	AT5G39660	CDF2		C2C2-Dof
c101122.0.1	AT5G15150	ATHB-3, ATHB3, HAT7	AtHB3	Homeobox
c1011495.0.1	AT1G44830			AP2-EREBP
c101157.0.1	AT5G08139			C3H
c101157.0.2	AT5G08139			C3H
c101246.0.1	AT3G10810			C3H
c101259.0.1	AT1G28520	ATVOZ1, VOZ1		VOZ-9
c101293.0.1	AT5G47640	NF-YB2		CCAAT-HAP3
c101293.0.2	AT5G47640	NF-YB2		CCAAT-HAP3
c101342.0.1	AT4G36710	SCL15	AtGRAS25	GRAS
c101343.0.1	AT1G77640			AP2-EREBP
c101479.0.1	AT5G16470			C2H2
c101499.0.1	AT1G80400			C3H
c10180.0.1	AT3G02990	ATHSFA1E, HSFA1E		HSF
c102000.0.1	AT1G79840	GL2	AtHB10	Homeobox
c102041.0.1	AT1G32640	ATMYC2, JAI1, JIN1, MYC2, RAP-1, RD22BP1, ZBF1	AtbHLH6	bHLH
c102221.0.1	AT3G56850	AREB3, DPBF3	AtbZIP66	bZIP
c102221.0.2	AT3G56850	AREB3, DPBF3	AtbZIP66	bZIP
c102228.0.1	AT4G37750	ANT, CKC, CKC1, DRG		AP2-EREBP
c1022725.0.1	AT4G18020	APRR2, PRR2		G2-like
c102285.0.1	AT5G65790	ATMYB68, MYB68	AtMYB68	MYB
c102285.0.2	AT5G65790	ATMYB68, MYB68	AtMYB68	MYB
c102310.0.1	AT1G18750	AGL65		MADS
c102375.0.1	AT5G11590	TINY2		AP2-EREBP
c102447.0.1	AT1G63100		AtGRAS8	GRAS
c102540.0.1	AT3G10480	ANAC050		NAC
c102705.0.1	AT2G14210	AGL44, ANR1		MADS
c102784.0.1	AT1G51140		AtbHLH122	bHLH
c102841.0.1	AT2G01570	RGA, RGA1		GRAS
c102846.0.1	AT1G25280	AtTLP10	AtTLP10	TUB
c102928.0.1	AT3G55530	SDIR1		C3H
c102981.0.1	AT5G42520	ATBPC6, BBR/BPC6, BPC6		BBR/BPC
c1029863.0.1	AT5G23280			TCP
c102995.0.1	AT3G53310	REM20		REM
c103049.0.1	AT5G20730	ARF7, BIP, IAA21, IAA23, IAA25, MSG1, NPH4, TIR5		ARF
c103049.0.2	AT5G65510	AIL7		AP2-EREBP
c103114.0.1	AT2G01735	RIE, RIE1		C3H
c103117.0.1	AT5G40350	AtMYB24, MYB24	AtMYB24	MYB
c103162.0.1	AT2G31230	ATERF15	AtERF15	AP2-EREBP
c103162.0.2	AT3G20310	ATERF-7, ATERF7, ERF7		AP2-EREBP
c103263.0.1	AT1G09250		AtbHLH149	bHLH
c103471.0.1	AT4G08150	BP, BP1, KNAT1		Homeobox
c103769.0.1	AT4G18020	APRR2, PRR2		G2-like
c103769.0.2	AT4G18020	APRR2, PRR2		G2-like
c1039506.0.1	AT1G28160			AP2-EREBP
c104033.0.1	AT2G37060	NF-YB8		CCAAT-HAP3
c104116.0.1	AT5G43250	NF-YC13		CCAAT-HAP5
c1042182.0.1	AT5G02750			C3H
c104473.0.1	AT3G09370	AtMYB3R3, MYB3R-3	AtMYB3R3	MYB
c104473.0.3	AT3G09370	AtMYB3R3, MYB3R-3	AtMYB3R3	MYB
c104486.0.1	AT3G23250	ATMYB15, ATY19, MYB15	AtMYB15	MYB
c104549.0.1	AT5G50915		AtbHLH137	bHLH
c10484.0.1	AT2G47810	NF-YB5		CCAAT-HAP3
c104892.0.1	AT5G15160		AtbHLH134	bHLH
c104936.0.1	AT2G35000			C3H
c105062.0.1	AT1G32240	KAN2		G2-like
c1050993.0.1	AT2G24260		AtbHLH66	bHLH
c105104.0.1	AT5G52010			C2H2
c105319.0.1	AT3G15030	MEE35, TCP4		TCP
c105530.0.1	AT3G23690		AtbHLH77	bHLH
c105584.0.1	AT1G51600	TIFY2A, ZML2		C2C2-Gata
c105594.0.1	AT3G24140	FMA	AtbHLH97	bHLH
c1056744.0.1	AT4G11880	AGL14		MADS
c105685.0.2	AT5G65510	AIL7		AP2-EREBP
c105686.0.1	AT3G08500	AtMYB83, MYB83	AtMYB83	MYB
c105686.0.2	AT3G08500	AtMYB83, MYB83	AtMYB83	MYB
c105691.0.1	AT1G51140		AtbHLH122	bHLH
c105851.0.2	AT3G09770			C3H
c1058668.0.1	AT2G36890	ATMYB38, BIT1, MYB38, RAX2	AtMYB38	MYB
c105999.0.1	AT1G68150	AtWRKY9, WRKY9	AtWRKY9	WRKY
c1060262.0.1	AT5G03680	LOSS, PETAL, PTL		Trihelix
c106040.0.1	AT5G26170	ATWRKY50, WRKY50	AtWRKY50	WRKY
c1060.0.1	AT3G47890			C2H2
c1063438.0.1	AT5G05830			C3H
c106354.0.1	AT3G22830	AT-HSFA6B, HSFA6B		HSF
c106368.0.1	AT2G36270	ABI5, GIA1	AtbZIP39	bZIP
c106368.0.2	AT4G34000	ABF3, DPBF5	AtbZIP37	bZIP
c1063705.0.1	AT1G32770	ANAC012, NST3, SND1		NAC
c1065083.0.1	AT5G13080	AtWRKY75, WRKY75	AtWRKY75	WRKY
c1065083.0.2	AT5G13080	AtWRKY75, WRKY75	AtWRKY75	WRKY
c106527.0.1	AT2G28550	RAP2.7, TOE1		AP2-EREBP
c106576.0.1	AT2G44940			AP2-EREBP
c106576.0.2	AT2G44940			AP2-EREBP
c106613.0.1	AT1G22490		AtbHLH94	bHLH
c106635.0.1	AT4G31920	ARP4, ARR10		ARR-B
c1066867.0.1	AT1G01930			C2H2
c106753.0.1	AT4G32040	KNAT5		Homeobox
c106753.0.2	AT4G32040	KNAT5		Homeobox
c106761.0.1	AT5G47670	L1L, NF-YB6		CCAAT-HAP3
c106764.0.1	AT5G54680	ILR3	AtbHLH105	bHLH
c106787.0.1	AT2G28710			C2H2
c106827.0.1	AT4G31420			C2H2
c1068344.0.1	AT1G26150			Trihelix
c106929.0.1	AT5G09740	HAM2		C2H2
c106929.0.2	AT5G09740	HAM2		C2H2
c107050.0.1	AT5G15820			C3H
c107050.0.2	AT5G15820			C3H
c1071994.0.1	AT4G37260	ATMYB73, MYB73	AtMYB73	MYB
c107273.0.1	AT2G37650	SCL9	AtGRAS13	GRAS
c107299.0.1	AT2G29060		AtGRAS12	GRAS
c1073822.0.1	AT4G36240	GATA-7		C2C2-Gata
c1074168.0.1	AT4G04890	PDF2		Homeobox
c107493.0.1	AT2G21240	ATBPC4, BBR, BBR/BPC4, BPC4		BBR/BPC
c107530.0.1	AT2G46770	ANAC043, EMB2301, NST1		NAC
c107592.0.1	AT1G29160	COG1		C2C2-Dof
c107637.0.1	AT5G48560		AtbHLH78	bHLH
c1078181.0.1	AT5G67060	HEC1	AtbHLH88	bHLH
c107866.0.1	AT4G04890	PDF2		Homeobox
c107866.0.2	AT1G05230	HDG2		Homeobox
c107867.0.1	AT3G19020			Trihelix
c108012.0.1	AT4G08150	BP, BP1, KNAT1		Homeobox
c1080677.0.1	AT3G18290	EMB2454		C2H2
c108172.0.1	AT1G68920		AtbHLH49	bHLH
c108172.0.2	AT1G68920		AtbHLH49	bHLH
c108216.0.1	AT2G02060			G2-like
c108306.0.1	AT4G31550	AtWRKY11, WRKY11	AtWRKY11	WRKY
c108306.0.2	AT2G24570	AtWRKY17, WRKY17	AtWRKY17	WRKY
c108459.0.1	AT3G18100	AtMYB4R1, MYB4R1	AtMYB4R1	MYB-Related
c1087724.0.1	AT1G69560	AtMYB105, MYB105	AtMYB105	MYB
c1087904.0.1	AT1G28310			C2C2-Dof
c108839.0.1	AT5G57620	AtMYB36, MYB36	AtMYB36	MYB
c108840.0.1	AT4G32890	GATA-9		C2C2-Gata
c108882.0.1	AT1G43860			C2H2
c108951.0.1	AT5G39610	ANAC092, ATNAC2, ATNAC6		NAC
c108952.0.1	AT3G44350	anac061		NAC
c108952.0.2	AT3G44350	anac061		NAC
c109036.0.2	AT1G47270	AtTLP6	AtTLP6	TUB
c109166.0.1	AT1G28520	ATVOZ1, VOZ1		VOZ-9
c10935.0.1	AT3G49690	ATMYB84, MYB84, RAX3	AtMYB84	MYB
c10935.0.2	AT3G49690	ATMYB84, MYB84, RAX3	AtMYB84	MYB
c1094621.0.1	AT3G01220	ATHB20		Homeobox
c109507.0.1	AT4G16845	VRN2		C2H2
c1095678.0.1	AT2G31510			C3H
c109588.0.1	AT5G51910			TCP
c109588.0.2	AT5G51910			TCP
c109623.0.1	AT1G68640	PAN	AtbZIP46	bZIP
c109752.0.1	AT1G72210		AtbHLH96	bHLH
c1097683.0.1	AT3G12250	BZIP45, TGA6	AtbZIP45	bZIP
c109815.0.1	AT1G26610			C2H2
c109914.0.1	AT2G46680	ATHB-7, ATHB7	AtHB7	Homeobox
c109916.0.1	AT1G66230	AtMYB20, MYB20	AtMYB20	MYB
c110015.0.1	AT1G25330		AtbHLH75	bHLH
c110023.0.1	AT3G49690	ATMYB84, MYB84, RAX3	AtMYB84	MYB
c110023.0.2	AT3G49690	ATMYB84, MYB84, RAX3	AtMYB84	MYB
c110023.0.3	AT3G49690	ATMYB84, MYB84, RAX3	AtMYB84	MYB
c110023.0.4	AT3G49690	ATMYB84, MYB84, RAX3	AtMYB84	MYB
c110023.0.5	AT5G52600	AtMYB82	AtMYB82	MYB
c110034.0.1	AT5G25190			AP2-EREBP
c110034.0.2	AT5G25190			AP2-EREBP
c110093.0.1	AT5G03150	JKD		C2H2
c110095.0.1	AT3G48100	ARR5, ATRR2, IBC6		ARR-B
c110119.0.1	AT2G36930			C2H2
c110172.0.1	AT5G20510	AL5		Alfin-like
c110192.0.1	AT3G50700	AtIDD2		C2H2
c1103159.0.1	AT5G04240	ELF6		C2H2
c110360.0.1	AT2G42380	ATBZIP34, BZIP34	AtbZIP34	bZIP
c110360.0.2	AT2G42380	ATBZIP34, BZIP34	AtbZIP34	bZIP
c110360.0.3	AT2G42380	ATBZIP34, BZIP34	AtbZIP34	bZIP
c110360.0.4	AT2G42380	ATBZIP34, BZIP34	AtbZIP34	bZIP
c110391.0.1	AT2G01940	ATIDD15, SGR5		C2H2
c110391.0.2	AT2G01940	ATIDD15, SGR5		C2H2
c1105842.0.1	AT5G43270	SPL2		SBP
c110747.0.1	AT1G25440	COL16		C2C2-CO-like
c110765.0.1	AT4G26640	AtWRKY20, WRKY20	AtWRKY20	WRKY
c110973.0.1	AT2G21230		AtbZIP30	bZIP
c111020.0.1	AT5G26210	AL4		Alfin-like
c111027.0.1	AT4G27470			C3H
c111035.0.1	AT3G12250	BZIP45, TGA6	AtbZIP45	bZIP
c1111622.0.1	AT4G39070			C2C2-CO-like
c111176.0.1	AT1G02040			C2H2
c111298.0.1	AT4G36870	BLH2, SAW1		Homeobox
c111298.0.2	AT4G36870	BLH2, SAW1		Homeobox
c111349.0.1	AT4G13480	AtMYB79	AtMYB79	MYB
c111400.0.2	AT3G60390	HAT3		Homeobox
c111562.0.1	AT1G28520	ATVOZ1, VOZ1		VOZ-9
c111597.0.1	AT4G34610	BLH6		Homeobox
c1116537.0.1	AT5G60450	ARF4		ARF
c1117779.0.1	AT4G36160	ANAC076, VND2		NAC
c111877.0.1	AT3G56400	ATWRKY70, WRKY70	AtWRKY70	WRKY
c111919.0.1	AT2G37630	AS1, ATMYB91, ATPHAN, MYB91	AtMYB91	MYB
c111931.0.1	AT1G08290		AtWIP3	C2H2
c111937.0.2	AT2G17770	ATBZIP27, FDP	AtbZIP27	bZIP
c112051.0.1	AT5G57660	COL5		C2C2-CO-like
c112051.0.2	AT5G57660	COL5		C2C2-CO-like
c112105.0.1	AT1G22640	ATMYB3, MYB3	AtMYB3	MYB
c112105.0.2	AT1G22640	ATMYB3, MYB3	AtMYB3	MYB
c1121142.0.1	AT1G25280	AtTLP10	AtTLP10	TUB
c112126.0.2	AT4G39780			AP2-EREBP
c112131.0.2	AT1G69690			TCP
c112131.0.3	AT1G69690			TCP
c112276.0.1	AT4G17810			C2H2
c112301.0.1	AT2G25820			AP2-EREBP
c112339.0.1	AT4G29100		AtbHLH68	bHLH
c1123524.0.1	AT4G02560	LD		Homeobox
c112406.0.1	AT1G51220		AtWIP5	C2H2
c112417.0.1	AT2G37150			C3H
c112508.0.1	AT2G33880	HB-3, STIMPY, STIP, WOX9		Homeobox
c112508.0.2	AT2G33880	HB-3, STIMPY, STIP, WOX9		Homeobox
c112540.0.1	AT3G26790	FUS3, FUSCA3		ABI3VP1
c1125467.0.1	AT3G54320	ASML1, WRI, WRI1		AP2-EREBP
c112597.0.1	AT1G22670			C3H
c112615.0.1	AT5G16070			TCP
c112629.0.1	AT1G30330	ARF6		ARF
c112637.0.1	AT2G22840	AtGRF1	AtGRF1	GRF
c1127.0.1	AT3G10480	ANAC050		NAC
c112834.0.1	AT3G45260			C2H2
c112836.0.1	AT5G25830	GATA-12		C2C2-Gata
c11298.0.1	AT5G65510	AIL7		AP2-EREBP
c1130980.0.1	AT3G50700	AtIDD2		C2H2
c113104.0.1	AT3G58710	AtWRKY69, WRKY69	AtWRKY69	WRKY
c11310.0.1	AT1G26780	AtMYB117, MYB117	AtMYB117	MYB
c113176.0.1	AT3G57480			C2H2
c113219.0.1	AT1G29160	COG1		C2C2-Dof
c113301.0.1	AT5G13080	AtWRKY75, WRKY75	AtWRKY75	WRKY
c113397.0.1	AT1G28470	ANAC010, SND3		NAC
c113438.1.1	AT1G33240	AT-GTL1, AT-GTL2		Trihelix
c113455.0.1	AT3G60630		AtGRAS21	GRAS
c113484.0.1	AT4G26640	AtWRKY20, WRKY20	AtWRKY20	WRKY
c113509.0.1	AT3G53310	REM20		REM
c113509.0.2	AT3G53310	REM20		REM
c113512.0.1	AT4G28790		AtbHLH23	bHLH
c113512.0.2	AT4G28790		AtbHLH23	bHLH
c113512.0.4	AT4G28790		AtbHLH23	bHLH
c113649.0.1	AT4G36930	SPT	AtbHLH24	bHLH
c113684.0.2	AT1G01260	MYC7E	AtbHLH13	bHLH
c113887.0.1	AT5G09740	HAM2		C2H2
c113892.0.1	AT2G18280	AtTLP2	AtTLP2	TUB
c1138963.0.1	AT2G24500	FZF		C2H2
c113952.0.1	AT3G15170	anac054, ATNAC1, CUC1		NAC
c113952.0.2	AT3G15170	anac054, ATNAC1, CUC1		NAC
c113952.0.3	AT3G15170	anac054, ATNAC1, CUC1		NAC
c113970.0.1	AT5G62000	ARF1-BP, ARF2, HSS		ARF
c113981.0.1	AT5G53290	CRF3		AP2-EREBP
c1140408.0.1	AT2G28200	ZAT5		C2H2
c114057.0.3	AT3G27010	AT-TCP20, PCF1, TCP20		TCP
c114130.0.1	AT2G22630	AGL17		MADS
c114130.0.2	AT4G11880	AGL14		MADS
c1141768.0.1	AT3G58780	AGL1, SHP1		MADS
c114228.0.1	AT1G29280	AtWRKY65, WRKY65	AtWRKY65	WRKY
c114231.0.1	AT3G56850	AREB3, DPBF3	AtbZIP66	bZIP
c114258.0.1	AT5G66730			C2H2
c114289.0.2	AT2G23760	BLH4, SAW2		Homeobox
c1143095.0.1	AT1G49850			C3H
c114335.0.1	AT4G35550	HB-4, WOX13		Homeobox
c114408.0.1	AT1G72220			C3H
c114637.0.1	AT4G24540	AGL24		MADS
c114637.0.2	AT4G24540	AGL24		MADS
c114655.0.2	AT2G41980			C3H
c114690.0.1	AT4G24240	ATWRKY7, WRKY7	AtWRKY7	WRKY
c1147930.0.1	AT3G10480	ANAC050		NAC
c114813.0.1	AT2G33880	HB-3, STIMPY, STIP, WOX9		Homeobox
c114883.0.1	AT1G21910			AP2-EREBP
c114883.0.2	AT1G21910			AP2-EREBP
c115048.0.1	AT3G16857	ARR1		ARR-B
c115112.0.1	AT2G22850	AtbZIP6	AtbZIP6	bZIP
c115112.0.2	AT2G22850	AtbZIP6	AtbZIP6	bZIP
c115113.0.1	AT2G31180	ATMYB14, MYB14AT	AtMYB14	MYB
c115146.0.1	AT5G05610	AL1		Alfin-like
c115161.0.1	AT5G37020	ARF8		ARF
c115161.0.2	AT5G37020	ARF8		ARF
c115192.0.1	AT1G34370	STOP1		C2H2
c115206.0.1	AT4G27470			C3H
c115242.0.1	AT4G38620	ATMYB4, MYB4	AtMYB4	MYB
c115357.1.1	AT4G14540	NF-YB3		CCAAT-HAP3
c115378.0.1	AT1G28520	ATVOZ1, VOZ1		VOZ-9
c115378.0.2	AT1G28520	ATVOZ1, VOZ1		VOZ-9
c115402.0.1	AT5G44190	ATGLK2, GLK2, GPRI2		G2-like
c115402.0.2	AT5G44190	ATGLK2, GLK2, GPRI2		G2-like
c11546.0.1	AT5G20730	ARF7, BIP, IAA21, IAA23, IAA25, MSG1, NPH4, TIR5		ARF
c115483.0.1	AT1G69330			C3H
c115530.0.2	AT2G31230	ATERF15	AtERF15	AP2-EREBP
c115568.0.1	AT4G30080	ARF16		ABI3VP1
c115568.0.2	AT4G30080	ARF16		ABI3VP1
c115584.0.1	AT3G10810			C3H
c115584.0.2	AT3G10810			C3H
c115605.0.1	AT5G22480			C2H2
c115689.0.1	AT3G16870	GATA-17		C2C2-Gata
c115690.0.1	AT1G22070	TGA3	AtbZIP22	bZIP
c115690.0.2	AT1G22070	TGA3	AtbZIP22	bZIP
c115749.0.1	AT1G73830	BEE3	AtbHLH50	bHLH
c115749.0.2	AT1G73830	BEE3	AtbHLH50	bHLH
c1158158.0.1	AT3G18290	EMB2454		C2H2
c115911.0.1	AT2G23760	BLH4, SAW2		Homeobox
c115961.0.1	AT3G11200	AL2		Alfin-like
c116006.0.2	AT2G33810	SPL3		SBP
c116024.0.1	AT3G57600			AP2-EREBP
c116085.0.1	AT1G22490		AtbHLH94	bHLH
c116085.0.2	AT1G22490		AtbHLH94	bHLH
c116111.0.1	AT3G27010	AT-TCP20, PCF1, TCP20		TCP
c116135.0.1	AT4G34590	ATB2, ATBZIP11, BZIP11, GBF6	AtbZIP11	bZIP
c1161471.0.1	AT2G47070	SPL1		SBP
c116373.0.1	AT5G09740	HAM2		C2H2
c116389.0.1	AT4G24150	AtGRF8	AtGRF8	GRF
c116389.0.2	AT4G24150	AtGRF8	AtGRF8	GRF
c116389.0.3	AT4G24150	AtGRF8	AtGRF8	GRF
c116434.0.1	AT5G18270	ANAC087		NAC
c116434.0.2	AT2G17040	anac036		NAC
c116434.0.3	AT5G18270	ANAC087		NAC
c116476.0.1	AT3G25710	BHLH32	AtbHLH32	bHLH
c116576.0.1	AT3G53310	REM20		REM
c116576.0.2	AT3G53310	REM20		REM
c116587.0.1	AT2G37260	ATWRKY44, DSL1, TTG2, WRKY44	AtWRKY44	WRKY
c116605.0.1	AT3G53340	NF-YB10		CCAAT-HAP3
c116605.0.3	AT3G53340	NF-YB10		CCAAT-HAP3
c116605.0.4	AT3G53340	NF-YB10		CCAAT-HAP3
c116614.0.1	AT1G04850			C2H2
c116614.0.2	AT1G04850			C2H2
c116681.0.1	AT5G20510	AL5		Alfin-like
c116714.0.1	AT1G59640	BPE, BPEP, BPEUB, ZCW32	AtbHLH31	bHLH
c116714.0.2	AT1G59640	BPE, BPEP, BPEUB, ZCW32	AtbHLH31	bHLH
c116760.0.1	AT1G73730	EIL3, SLIM1		EIL
c116885.0.1	AT3G62420	ATBZIP53	AtbZIP53	bZIP
c116931.0.1	AT5G47220	ATERF-2, ATERF2, ERF2	AtERF2	AP2-EREBP
c116931.0.2	AT5G47220	ATERF-2, ATERF2, ERF2	AtERF2	AP2-EREBP
c116954.0.1	AT1G59640	BPE, BPEP, BPEUB, ZCW32	AtbHLH31	bHLH
c116968.0.1	AT1G75390	AtbZIP44	AtbZIP44	bZIP
c117141.0.1	AT3G50060	MYB77	AtMYB77	MYB
c117150.0.1	AT4G37790	HAT22		Homeobox
c117150.0.2	AT4G37790	HAT22		Homeobox
c117177.0.1	AT3G57150	AtCBF5, AtNAP57, CBF5, NAP57		NAC
c117231.0.1	AT5G37020	ARF8		ARF
c117305.0.1	AT1G35460		AtbHLH80	bHLH
c117305.0.2	AT1G35460		AtbHLH80	bHLH
c117346.0.1	AT2G16400	BLH7		Homeobox
c117356.0.1	AT2G28810			C2C2-Dof
c117653.0.1	AT5G39660	CDF2		C2C2-Dof
c117653.0.2	AT5G39660	CDF2		C2C2-Dof
c117721.0.1	AT2G42380	ATBZIP34, BZIP34	AtbZIP34	bZIP
c117721.0.2	AT2G42380	ATBZIP34, BZIP34	AtbZIP34	bZIP
c117723.0.1	AT2G40620		AtbZIP18	bZIP
c117789.0.1	AT1G78700			BZR
c117789.0.2	AT4G18890			BZR
c117845.0.1	AT2G22900		AtCAMTA3	CAMTA
c11804.0.1	AT5G10280	ATMYB64, ATMYB92, MYB92	AtMYB92	MYB
c118234.0.1	AT3G24120			G2-like
c118379.0.1	AT3G23690		AtbHLH77	bHLH
c118383.0.1	AT4G12240			C2H2
c118383.0.2	AT4G12240			C2H2
c118397.0.1	AT2G25180	ARR12		ARR-B
c118416.0.2	AT2G31280	CPUORF7	AtbHLH155	bHLH
c118421.0.1	AT5G61470			C2H2
c118441.0.1	AT1G79180	ATMYB63, MYB63	AtMYB63	MYB
c118470.0.1	AT2G02060			G2-like
c118470.0.2	AT2G02060			G2-like
c118484.0.1	AT2G20180	PIF1, PIL5	AtbHLH15	bHLH
c118484.0.2	AT2G20180	PIF1, PIL5	AtbHLH15	bHLH
c118557.0.1	AT2G31510			C3H
c118620.0.1	AT5G62000	ARF1-BP, ARF2, HSS		ARF
c118637.0.1	AT2G31510			C3H
c118649.0.1	AT2G44840	ATERF13, EREBP, ERF13	AtERF13	AP2-EREBP
c118654.0.1	AT2G37590			C2C2-Dof
c118654.0.2	AT2G37590			C2C2-Dof
c118832.0.1	AT2G41940	ZFP8		C2H2
c118900.0.1	AT1G52150	ATHB-15, ATHB15, CAN, CNA, ICU4	ATHB15	Homeobox
c118901.0.1	AT3G21330		AtbHLH87	bHLH
c118980.0.1	AT4G21160	AGD12, ZAC		C2H2
c118980.0.2	AT4G21160	AGD12, ZAC		C2H2
c118985.0.1	AT2G02070	AtIDD5		C2H2
c118985.0.2	AT2G02070	AtIDD5		C2H2
c119006.0.1	AT1G31640	AGL92		MADS
c119061.0.1	AT2G15530			C3H
c119123.0.1	AT5G52510	SCL8	AtGRAS30	GRAS
c119303.0.1	AT3G61830	ARF18		ARF
c119347.0.1	AT5G10570		AtbHLH61	bHLH
c119433.0.1	AT3G54320	ASML1, WRI, WRI1		AP2-EREBP
c119502.0.1	AT5G66320	GATA-5		C2C2-Gata
c119502.0.2	AT5G66320	GATA-5		C2C2-Gata
c119638.0.1	AT1G62990	IXR11, KNAT7		Homeobox
c119678.0.1	AT5G44210	ATERF-9, ATERF9, ERF9		AP2-EREBP
c119751.0.1	AT1G34180	anac016		NAC
c119751.0.2	AT1G34180	anac016		NAC
c119790.0.1	AT5G28770	AtbZIP63, BZO2H3	AtbZIP63	bZIP
c119800.0.1	AT5G23090	NF-YB13		CCAAT-DR1
c119853.0.1	AT4G17460	HAT1		Homeobox
c119899.0.1	AT1G71130			AP2-EREBP
c11995.0.1	AT1G67030	ZFP6		C2H2
c120046.0.1	AT4G31420			C2H2
c120157.0.1	AT2G33860	ARF3, ETT, ETTIN		ARF
c120157.0.2	AT2G33860	ARF3, ETT, ETTIN		ARF
c120218.0.1	AT3G61830	ARF18		ARF
c120335.0.1	AT3G10910			C3H
c120337.0.1	AT5G06960	OBF5, OBF5/TGA5, TGA5	AtbZIP26	bZIP
c120378.0.1	AT5G42520	ATBPC6, BBR/BPC6, BPC6		BBR/BPC
c120401.0.1	AT1G75080	BZR1		BZR
c120435.0.1	AT1G78700			BZR
c120537.0.1	AT1G26960	AtHB23		Homeobox
c120537.0.2	AT1G26960	AtHB23		Homeobox
c120537.0.3	AT1G26960	AtHB23		Homeobox
c120550.0.1	AT5G18830	SPL7		SBP
c120596.0.1	AT5G07680	ANAC079, ANAC080, ATNAC4		NAC
c120636.0.1	AT1G62360	BUM, BUM1, SHL, STM, WAM, WAM1		Homeobox
c120650.0.1	AT5G42520	ATBPC6, BBR/BPC6, BPC6		BBR/BPC
c120658.0.2	AT4G36990	AT-HSFB1, ATHSF4, HSF4, HSFB1		HSF
c120660.0.1	AT1G49900	ATZF1		C2H2
c120670.0.1	AT3G02340			C3H
c120670.0.2	AT5G08139			C3H
c120741.0.1	AT1G26590			C2H2
c120763.0.1	AT5G44180			Homeobox
c120861.0.1	AT5G57150		AtbHLH35	bHLH
c120867.0.1	AT1G69580			G2-like
c120867.0.2	AT1G69580			G2-like
c120867.0.3	AT1G69580			G2-like
c120867.0.4	AT1G69580			G2-like
c120867.0.5	AT1G69580			G2-like
c120869.0.1	AT5G12310			C3H
c121046.0.2	AT3G02290			C3H
c121086.0.2	AT5G17600			C3H
c1210931.0.1	AT3G48590	ATHAP5A, HAP5A, NF-YC1		CCAAT-HAP5
c121101.0.1	AT5G01310			C2H2
c121130.0.1	AT2G37060	NF-YB8		CCAAT-HAP3
c12120.0.1	AT2G41980			C3H
c121267.0.1	AT4G35580	NTL9		NAC
c121267.0.2	AT4G35580	NTL9		NAC
c121303.1.1	AT1G30330	ARF6		ARF
c121366.0.1	AT2G37060	NF-YB8		CCAAT-HAP3
c121366.0.2	AT2G37060	NF-YB8		CCAAT-HAP3
c121366.0.3	AT2G37060	NF-YB8		CCAAT-HAP3
c121366.0.4	AT2G37060	NF-YB8		CCAAT-HAP3
c121475.0.1	AT5G11190	SHINE3, SHN3		AP2-EREBP
c1215000.0.1	AT5G37420	AGL105		MADS
c121518.0.1	AT2G37060	NF-YB8		CCAAT-HAP3
c121533.0.1	AT4G23750	CRF2		AP2-EREBP
c121551.0.1	AT1G29860	AtWRKY71, WRKY71	AtWRKY71	WRKY
c121574.0.1	AT2G45650	AGL6		MADS
c121584.1.1	AT2G02070	AtIDD5		C2H2
c121621.0.1	AT1G70460			Trihelix
c121633.0.1	AT5G28040			GeBP
c121633.0.2	AT3G04930			GeBP
c121701.1.1	AT4G37750	ANT, CKC, CKC1, DRG		AP2-EREBP
c121839.0.1	AT1G13450	GT-1		Trihelix
c121839.0.2	AT1G13450	GT-1		Trihelix
c121946.0.1	AT1G44830			AP2-EREBP
c121946.0.2	AT1G44830			AP2-EREBP
c122007.0.1	AT1G48000	AtMYB112, MYB112	AtMYB112	MYB
c122007.0.2	AT1G48000	AtMYB112, MYB112	AtMYB112	MYB
c122051.0.1	AT5G65100			EIL
c1220796.0.1	AT3G10810			C3H
c122136.0.2	AT3G26790	FUS3, FUSCA3		ABI3VP1
c1221815.0.1	AT1G07530	ATGRAS2, GRAS2, SCL14	AtGRAS2	GRAS
c1222105.0.1	AT1G73360	ATHDG11, EDT1, HDG11		Homeobox
c122294.0.2	AT2G22630	AGL17		MADS
c122302.0.1	AT1G12260	ANAC007, EMB2749, VND4		NAC
c122302.0.2	AT1G12260	ANAC007, EMB2749, VND4		NAC
c1223835.0.1	AT5G38560			Trihelix
c122403.0.1	AT5G48250	COL10		C2C2-CO-like
c122416.0.1	AT2G31230	ATERF15	AtERF15	AP2-EREBP
c122601.0.1	AT5G51910			TCP
c122601.0.2	AT5G51910			TCP
c122661.0.1	AT2G16770		AtbZIP23	bZIP
c122661.0.2	AT2G16770		AtbZIP23	bZIP
c122709.0.1	AT1G26150			Trihelix
c122737.0.1	AT1G24625	ZFP7		C2H2
c122748.0.1	AT3G52800			C2H2
c122759.0.1	AT3G23690		AtbHLH77	bHLH
c122790.0.1	AT1G23540			Trihelix
c122857.0.1	AT4G28890			C3H
c1228826.0.1	AT1G19210			AP2-EREBP
c122982.0.1	AT5G38860	BIM3	AtbHLH141	bHLH
c122982.0.2	AT5G38860	BIM3	AtbHLH141	bHLH
c122982.0.3	AT5G38860	BIM3	AtbHLH141	bHLH
c1230640.0.1	AT5G14340	AtMYB40	AtMYB40	MYB
c123191.0.1	AT1G62990	IXR11, KNAT7		Homeobox
c123191.0.2	AT1G62990	IXR11, KNAT7		Homeobox
c123251.0.1	AT4G18170	AtWRKY28, WRKY28	AtWRKY28	WRKY
c123251.0.3	AT4G18170	AtWRKY28, WRKY28	AtWRKY28	WRKY
c1232554.0.1	AT4G37650	SGR7, SHR		GRAS
c123281.0.1	AT1G69780	ATHB13	AtHB13	Homeobox
c123318.0.1	AT2G23340			AP2-EREBP
c123395.0.1	AT2G22540	AGL22, SVP		MADS
c123421.0.1	AT1G56200	emb1303		C2H2
c1234797.0.1	AT2G37650	SCL9	AtGRAS13	GRAS
c123548.0.1	AT2G45190	AFO, FIL, YAB1		C2C2-YABBY
c123548.0.2	AT2G26580	YAB5, YABBY5		C2C2-YABBY
c123656.0.1	AT5G08139			C3H
c123698.1.1	AT4G29100		AtbHLH68	bHLH
c123698.1.2	AT4G29100		AtbHLH68	bHLH
c123814.0.1	AT4G34000	ABF3, DPBF5	AtbZIP37	bZIP
c123824.0.1	AT3G57800		AtbHLH60	bHLH
c12389.0.1	AT3G47890			C2H2
c123976.0.1	AT1G73410	ATMYB54, MYB54	AtMYB54	MYB
c1240007.0.1	AT4G00270	GeBP		GeBP
c1240063.0.1	AT2G18280	AtTLP2	AtTLP2	TUB
c124041.0.1	AT4G18770	AtMYB98, MYB98	AtMYB98	MYB
c124041.0.2	AT4G18770	AtMYB98, MYB98	AtMYB98	MYB
c124067.0.1	AT2G47070	SPL1		SBP
c124093.0.1	AT1G69120	AGL7, AP1		MADS
c124113.0.1	AT5G44190	ATGLK2, GLK2, GPRI2		G2-like
c124137.0.1	AT5G25220	KNAT3		Homeobox
c1241629.0.1	AT3G18290	EMB2454		C2H2
c124174.0.1	AT3G10760			G2-like
c124179.0.1	AT2G16720	ATMYB7, ATY49, MYB7	AtMYB7	MYB
c124183.0.1	AT4G22250			C3H
c124272.0.1	AT2G02070	AtIDD5		C2H2
c124309.0.1	AT5G65790	ATMYB68, MYB68	AtMYB68	MYB
c124383.0.1	AT1G69010	BIM2	AtbHLH102	bHLH
c124389.0.1	AT2G46590	DAG2		C2C2-Dof
c124401.0.1	AT2G47890	COL13		C2C2-CO-like
c124418.0.1	AT2G24630	ATCSLC08, ATCSLC8, CSLC08, REM14		REM
c124418.0.2	AT2G24630	ATCSLC08, ATCSLC8, CSLC08, REM14		REM
c124458.0.1	AT1G43850	SEU		C2H2
c124458.1.1	AT2G23760	BLH4, SAW2		Homeobox
c124458.1.2	AT2G23760	BLH4, SAW2		Homeobox
c124473.0.2	AT5G18240	MYR1		G2-like
c124524.0.1	AT5G06710	HAT14		Homeobox
c124524.0.2	AT4G37790	HAT22		Homeobox
c124597.0.1	AT1G46264	AT-HSFB4, HSFB4		HSF
c1245995.0.1	AT3G46070			C2H2
c124668.0.1	AT1G06040	STO		Orphan
c124740.0.2	AT5G67450	AZF1		C2H2
c124746.0.1	AT5G16070			TCP
c124746.0.2	AT5G16070			TCP
c124760.0.1	AT5G08190	NF-YB12		CCAAT-DR1
c124798.0.1	AT4G32010	HSI2-L1, HSL1, VAL2		ABI3VP1
c12484.0.1	AT1G56170	ATHAP5B, HAP5B, NF-YC2		CCAAT-HAP5
c12485.0.1	AT1G68670			G2-like
c1248787.0.1	AT5G52600	AtMYB82	AtMYB82	MYB
c124992.0.1	AT1G08290		AtWIP3	C2H2
c1249997.0.1	AT1G43850	SEU		C2H2
c125025.0.1	AT5G20730	ARF7, BIP, IAA21, IAA23, IAA25, MSG1, NPH4, TIR5		ARF
c125092.0.2	AT2G43140		AtbHLH129	bHLH
c125152.0.1	AT3G56570			NAC
c125219.0.1	AT1G63910	AtMYB103	AtMYB103	MYB
c125219.1.1	AT4G25560	AtMYB18, LAF1	AtMYB18	MYB
c125455.0.1	AT1G79700			AP2-EREBP
c125580.0.1	AT2G45120			C2H2
c125600.0.1	AT3G61890	ATHB-12, ATHB12	AtHB12	Homeobox
c125684.0.1	AT1G20980	ATSPL14, FBR6, SPL14, SPL1R2		SBP
c125699.0.1	AT1G13260	RAV1		RAV
c125728.0.1	AT3G25890			AP2-EREBP
c125790.0.1	AT5G64220		AtCAMTA2	CAMTA
c125864.0.1	AT2G30250	AtWRKY25, WRKY25	AtWRKY25	WRKY
c125888.0.1	AT2G41070	ATBZIP12, DPBF4, EEL	AtbZIP12	bZIP
c125888.0.2	AT2G41070	ATBZIP12, DPBF4, EEL	AtbZIP12	bZIP
c125918.0.1	AT2G03340	WRKY3	AtWRKY3	WRKY
c125918.0.2	AT1G13960	WRKY4	AtWRKY4	WRKY
c125943.0.1	AT5G11510	AtMYB3R4, MYB3R-4	AtMYB3R4	MYB
c125943.0.2	AT5G11510	AtMYB3R4, MYB3R-4	AtMYB3R4	MYB
c125943.0.3	AT5G02320	ATMYB3R5, MYB3R-5	AtMYB3R5	MYB
c125954.0.1	AT4G11070	AtWRKY41, WRKY41	AtWRKY41	WRKY
c125954.0.2	AT4G11070	AtWRKY41, WRKY41	AtWRKY41	WRKY
c125954.0.3	AT4G11070	AtWRKY41, WRKY41	AtWRKY41	WRKY
c126025.0.1	AT1G51190	AIL4, PLT2, PTL2		AP2-EREBP
c126031.0.1	AT1G34670	AtMYB93	AtMYB93	MYB
c126049.0.1	AT3G15210	ATERF-4, ATERF4, ERF4, RAP2.5	AtERF4	AP2-EREBP
c126049.0.2	AT3G15210	ATERF-4, ATERF4, ERF4, RAP2.5	AtERF4	AP2-EREBP
c126051.0.1	AT5G41350			C3H
c126094.0.1	AT1G69580			G2-like
c126094.0.2	AT1G69580			G2-like
c126094.0.3	AT1G69580			G2-like
c126094.0.4	AT1G69580			G2-like
c1260984.0.1	AT3G53310	REM20		REM
c126129.0.1	AT5G02750			C3H
c126159.0.1	AT1G69310	AtWRKY57, WRKY57	AtWRKY57	WRKY
c126164.0.1	AT3G61150	HD-GL2-1, HDG1		Homeobox
c126179.0.1	AT3G20770	EIN3		EIL
c126204.0.1	AT1G20980	ATSPL14, FBR6, SPL14, SPL1R2		SBP
c126238.0.1	AT2G24260		AtbHLH66	bHLH
c126294.0.1	AT1G69180	CRC		C2C2-YABBY
c126323.0.1	AT5G08139			C3H
c126323.0.2	AT5G08139			C3H
c126327.0.1	AT5G60450	ARF4		ARF
c126340.0.1	AT1G62360	BUM, BUM1, SHL, STM, WAM, WAM1		Homeobox
c126340.0.2	AT1G62360	BUM, BUM1, SHL, STM, WAM, WAM1		Homeobox
c126340.0.3	AT1G62360	BUM, BUM1, SHL, STM, WAM, WAM1		Homeobox
c126341.0.1	AT3G52440			C2C2-Dof
c126390.0.1	AT1G76880			Trihelix
c126455.0.1	AT2G24570	AtWRKY17, WRKY17	AtWRKY17	WRKY
c126541.0.1	AT1G50420	SCL-3, SCL3		GRAS
c126550.1.1	AT4G31550	AtWRKY11, WRKY11	AtWRKY11	WRKY
c126550.1.2	AT4G31550	AtWRKY11, WRKY11	AtWRKY11	WRKY
c1266125.0.1	AT5G42520	ATBPC6, BBR/BPC6, BPC6		BBR/BPC
c126665.0.1	AT2G24630	ATCSLC08, ATCSLC8, CSLC08, REM14		REM
c126682.0.1	AT3G46640	LUX, PCL1		G2-like
c126692.0.1	AT3G62240			C2H2
c126723.0.1	AT2G24630	ATCSLC08, ATCSLC8, CSLC08, REM14		REM
c126755.0.1	AT3G18290	EMB2454		C2H2
c126783.0.1	AT4G16150		AtCAMTA5	CAMTA
c126783.0.2	AT4G16150		AtCAMTA5	CAMTA
c126795.0.1	AT4G37260	ATMYB73, MYB73	AtMYB73	MYB
c126835.0.1	AT1G69490	ANAC029, ATNAP, NAP		NAC
c126881.0.1	AT1G68550			AP2-EREBP
c126969.0.1	AT3G27010	AT-TCP20, PCF1, TCP20		TCP
c127005.0.2	AT2G36930			C2H2
c127005.0.3	AT2G36930			C2H2
c127035.0.1	AT3G01220	ATHB20		Homeobox
c127040.0.1	AT5G15150	ATHB-3, ATHB3, HAT7	AtHB3	Homeobox
c127081.0.1	AT1G50420	SCL-3, SCL3		GRAS
c127087.0.1	AT5G05830			C3H
c127125.0.1	AT2G40620		AtbZIP18	bZIP
c127214.0.1	AT3G11200	AL2		Alfin-like
c127266.0.1	AT1G78700			BZR
c127266.0.2	AT4G18890			BZR
c1273179.0.1	AT5G10570		AtbHLH61	bHLH
c127335.0.1	AT1G22490		AtbHLH94	bHLH
c127368.0.1	AT2G30590	WRKY21	AtWRKY21	WRKY
c127423.0.1	AT5G01960			C3H
c127555.0.1	AT3G16940		AtCAMTA6	CAMTA
c127555.0.2	AT3G16940		AtCAMTA6	CAMTA
c127555.0.3	AT3G16940		AtCAMTA6	CAMTA
c127555.0.4	AT3G16940		AtCAMTA6	CAMTA
c127592.0.1	AT3G26790	FUS3, FUSCA3		ABI3VP1
c127704.0.1	AT2G01570	RGA, RGA1		GRAS
c127726.0.1	AT4G17460	HAT1		Homeobox
c127727.0.1	AT5G60120	TOE2		AP2-EREBP
c127727.1.1	AT4G16780	ATHB-2, ATHB2, HAT4	AtHB2	Homeobox
c127727.1.2	AT4G16780	ATHB-2, ATHB2, HAT4	AtHB2	Homeobox
c127789.0.1	AT5G06950	AHBP-1B, TGA2	AtbZIP20	bZIP
c1277906.0.1	AT2G34710	ATHB-14, ATHB14, PHB, PHB-1D	AtHB14	Homeobox
c127861.0.1	AT1G06180	ATMYB13, ATMYBLFGN	AtMYB13	MYB
c127861.0.2	AT5G67300	ATMYB44, ATMYBR1, MYBR1	AtMYB44	MYB
c127947.0.1	AT3G23690		AtbHLH77	bHLH
c127971.0.1	AT3G57800		AtbHLH60	bHLH
c128005.0.1	AT3G02380	COL2		C2C2-CO-like
c128050.0.1	AT2G26580	YAB5, YABBY5		C2C2-YABBY
c1280563.0.1	AT3G47890			C2H2
c128068.0.1	AT1G27660		AtbHLH110	bHLH
c128068.2.1	AT1G26790			C2C2-Dof
c128072.0.1	AT5G47640	NF-YB2		CCAAT-HAP3
c128078.0.1	AT5G63280			C2H2
c1280850.0.1	AT1G75080	BZR1		BZR
c128171.0.1	AT4G39780			AP2-EREBP
c128171.0.2	AT4G39780			AP2-EREBP
c128204.0.1	AT1G24260	AGL9, SEP3		MADS
c128262.0.1	AT3G52800			C2H2
c128262.0.2	AT3G52800			C2H2
c128411.0.1	AT2G02070	AtIDD5		C2H2
c128411.0.2	AT2G02070	AtIDD5		C2H2
c128444.0.1	AT5G11590	TINY2		AP2-EREBP
c128449.0.1	AT2G27230	LHW	AtbHLH156	bHLH
c128449.0.2	AT2G27230	LHW	AtbHLH156	bHLH
c128652.0.1	AT1G51700	ADOF1		C2C2-Dof
c12884.0.1	AT1G53320	AtTLP7	AtTLP7	TUB
c128952.0.1	AT2G37590			C2C2-Dof
c1289734.0.1	AT5G66730			C2H2
c129009.0.1	AT2G47810	NF-YB5		CCAAT-HAP3
c129009.0.2	AT2G47810	NF-YB5		CCAAT-HAP3
c129020.0.1	AT1G25280	AtTLP10	AtTLP10	TUB
c129020.0.2	AT1G76900	AtTLP1	AtTLP1	TUB
c129050.0.1	AT1G20980	ATSPL14, FBR6, SPL14, SPL1R2		SBP
c129050.0.2	AT1G20980	ATSPL14, FBR6, SPL14, SPL1R2		SBP
c129117.0.1	AT1G32640	ATMYC2, JAI1, JIN1, MYC2, RAP-1, RD22BP1, ZBF1	AtbHLH6	bHLH
c129187.0.1	AT5G63470	NF-YC4		CCAAT-HAP5
c129210.1.1	AT1G46480	WOX4		Homeobox
c129233.0.1	AT5G04240	ELF6		C2H2
c129329.0.1	AT5G18270	ANAC087		NAC
c129373.0.1	AT3G62240			C2H2
c129373.0.2	AT3G62240			C2H2
c129423.0.1	AT1G26870	ANAC009, FEZ		NAC
c129442.0.1	AT4G26640	AtWRKY20, WRKY20	AtWRKY20	WRKY
c129442.0.2	AT4G26640	AtWRKY20, WRKY20	AtWRKY20	WRKY
c129457.0.1	AT5G35550	ATMYB123, ATTT2, MYB123, TT2	AtMYB123	MYB
c129479.0.1	AT4G28140			AP2-EREBP
c129625.0.1	AT4G23550	ATWRKY29, WRKY29	AtWRKY29	WRKY
c129625.0.2	AT4G23550	ATWRKY29, WRKY29	AtWRKY29	WRKY
c129658.0.1	AT2G37060	NF-YB8		CCAAT-HAP3
c129735.0.1	AT5G20240	PI		MADS
c129774.0.2	AT5G52510	SCL8	AtGRAS30	GRAS
c129784.0.1	AT4G37260	ATMYB73, MYB73	AtMYB73	MYB
c129784.0.2	AT4G37260	ATMYB73, MYB73	AtMYB73	MYB
c129799.0.1	AT3G23690		AtbHLH77	bHLH
c129799.0.2	AT3G23690		AtbHLH77	bHLH
c129839.0.1	AT1G09770	ATCDC5, ATMYBCDC5, CDC5	AtMYBCDC5	MYB-Related
c12985.0.1	AT3G48590	ATHAP5A, HAP5A, NF-YC1		CCAAT-HAP5
c12985.0.2	AT5G63470	NF-YC4		CCAAT-HAP5
c1298821.0.1	AT3G23230			AP2-EREBP
c129890.0.1	AT4G35550	HB-4, WOX13		Homeobox
c129890.0.2	AT4G35550	HB-4, WOX13		Homeobox
c129991.0.1	AT5G16070			TCP
c129996.0.1	AT5G20510	AL5		Alfin-like
c129996.0.2	AT3G42790	AL3		Alfin-like
c130074.1.1	AT2G45190	AFO, FIL, YAB1		C2C2-YABBY
c130074.1.2	AT2G45190	AFO, FIL, YAB1		C2C2-YABBY
c130091.0.1	AT5G23090	NF-YB13		CCAAT-DR1
c130091.0.2	AT5G23090	NF-YB13		CCAAT-DR1
c130091.0.3	AT5G08190	NF-YB12		CCAAT-DR1
c130100.0.2	AT4G00150	SCL6		GRAS
c130263.0.1	AT3G53310	REM20		REM
c130266.0.1	AT1G69690			TCP
c130299.0.2	AT4G18890			BZR
c130348.0.1	AT4G28530	anac074		NAC
c130348.0.2	AT4G28530	anac074		NAC
c130412.0.1	AT4G02590	UNE12	AtbHLH59	bHLH
c130434.0.1	AT2G28550	RAP2.7, TOE1		AP2-EREBP
c130434.0.2	AT2G28550	RAP2.7, TOE1		AP2-EREBP
c130497.0.2	AT3G10810			C3H
c130573.0.1	AT4G39070			C2C2-CO-like
c130599.0.1	AT5G26210	AL4		Alfin-like
c130599.0.2	AT5G26210	AL4		Alfin-like
c130608.0.1	AT4G36870	BLH2, SAW1		Homeobox
c130661.0.1	AT1G22640	ATMYB3, MYB3	AtMYB3	MYB
c130661.0.2	AT1G22640	ATMYB3, MYB3	AtMYB3	MYB
c130733.0.1	AT3G47890			C2H2
c130733.0.2	AT3G47890			C2H2
c130804.0.1	AT1G55110	AtIDD7		C2H2
c130946.0.1	AT2G40260			G2-like
c13094.0.1	AT1G06160	ORA59		AP2-EREBP
c130957.0.1	AT1G51140		AtbHLH122	bHLH
c130957.0.2	AT1G51140		AtbHLH122	bHLH
c130957.0.3	AT1G51140		AtbHLH122	bHLH
c130957.0.4	AT1G51140		AtbHLH122	bHLH
c130957.0.5	AT1G51140		AtbHLH122	bHLH
c130957.0.6	AT1G51140		AtbHLH122	bHLH
c130975.0.1	AT5G64750	ABR1		AP2-EREBP
c131058.0.1	AT2G42280		AtbHLH130	bHLH
c131184.0.1	AT5G39820	anac094		NAC
c131203.0.1	AT1G26960	AtHB23		Homeobox
c131221.0.1	AT4G30930	NFD1	AtWRKY32	WRKY
c131289.0.1	AT1G51070		AtbHLH115	bHLH
c131334.0.2	AT1G22810			AP2-EREBP
c131347.0.1	AT2G02070	AtIDD5		C2H2
c131353.0.1	AT4G14540	NF-YB3		CCAAT-HAP3
c131354.0.1	AT2G16720	ATMYB7, ATY49, MYB7	AtMYB7	MYB
c131358.0.1	AT1G71450			AP2-EREBP
c131358.0.2	AT1G71450			AP2-EREBP
c131366.0.1	AT5G11260	HY5, TED 5	AtbZIP56	bZIP
c131384.0.1	AT2G22750		AtbHLH18	bHLH
c131418.0.1	AT5G55020	ATMYB120, MYB120	AtMYB120	MYB
c131418.0.2	AT5G55020	ATMYB120, MYB120	AtMYB120	MYB
c131464.0.1	AT2G03500			G2-like
c131466.0.2	AT4G04890	PDF2		Homeobox
c131466.0.5	AT4G04890	PDF2		Homeobox
c131466.0.6	AT4G04890	PDF2		Homeobox
c131468.0.1	AT2G31070	TCP10		TCP
c1314785.0.1	AT1G75520	SRS5		C2H2
c131513.0.1	AT4G17980	anac071		NAC
c131513.0.2	AT4G17980	anac071		NAC
c131513.0.3	AT4G17980	anac071		NAC
c131531.0.1	AT2G22900		AtCAMTA3	CAMTA
c131608.0.1	AT5G44210	ATERF-9, ATERF9, ERF9		AP2-EREBP
c131715.0.1	AT1G66230	AtMYB20, MYB20	AtMYB20	MYB
c131715.0.2	AT1G66230	AtMYB20, MYB20	AtMYB20	MYB
c131731.0.2	AT4G24060			C2C2-Dof
c131731.0.3	AT4G24060			C2C2-Dof
c131732.0.1	AT3G09770			C3H
c1317632.0.1	AT5G56620	anac099		NAC
c131772.0.1	AT2G18650	MEE16		C3H
c131772.0.2	AT2G18650	MEE16		C3H
c1317854.0.1	AT3G18990	REM39, VRN1		ABI3VP1
c131817.0.1	AT4G37780	ATMYB87, MYB87	AtMYB87	MYB
c131817.0.2	AT4G37780	ATMYB87, MYB87	AtMYB87	MYB
c131845.0.1	AT1G13960	WRKY4	AtWRKY4	WRKY
c131894.0.1	AT1G23380	KNAT6, KNAT6L, KNAT6S		Homeobox
c131916.0.1	AT1G55460			C2H2
c131916.0.2	AT1G55460			C2H2
c132009.0.1	AT1G50640	ATERF3, ERF3		AP2-EREBP
c1320163.0.1	AT2G24570	AtWRKY17, WRKY17	AtWRKY17	WRKY
c132024.0.1	AT1G18710	AtMYB47	AtMYB47	MYB
c1320671.0.1	AT5G10510	AIL6, PLT3		AP2-EREBP
c132110.0.1	AT5G51190			AP2-EREBP
c132211.0.1	AT3G18290	EMB2454		C2H2
c132228.0.2	AT5G61430	ANAC100, ATNAC5		NAC
c132238.0.1	AT2G22800	HAT9		Homeobox
c132238.0.2	AT2G22800	HAT9		Homeobox
c132262.0.3	AT1G78080	RAP2.4		AP2-EREBP
c132376.0.2	AT2G27650			C2H2
c1324022.0.1	AT1G08320		AtbZIP21	bZIP
c132418.0.1	AT1G77200			AP2-EREBP
c132418.0.2	AT1G77200			AP2-EREBP
c132431.0.2	AT4G23980	ARF9		ARF
c132461.0.1	AT2G02080	AtIDD4		C2H2
c132500.0.1	AT3G57670	NTT	AtWIP2	C2H2
c132500.0.2	AT3G57670	NTT	AtWIP2	C2H2
c132517.0.1	AT5G16470			C2H2
c132517.0.2	AT5G16470			C2H2
c132548.0.1	AT2G40970			G2-like
c132588.0.1	AT3G17730	anac057		NAC
c132741.0.1	AT3G28920	AtHB34	AtHB34	ZF-HD
c132787.0.1	AT3G60390	HAT3		Homeobox
c132787.0.2	AT3G60390	HAT3		Homeobox
c132805.0.1	AT2G21320			C2C2-CO-like
c132805.0.2	AT2G21320			C2C2-CO-like
c132829.0.1	AT2G04880	ATWRKY1, WRKY1, ZAP1	AtWRKY1	WRKY
c132833.0.1	AT3G20640		AtbHLH123	bHLH
c132848.0.1	AT3G60490			AP2-EREBP
c132967.0.1	AT1G74660	MIF1		ZF-HD
c132973.0.1	AT2G28550	RAP2.7, TOE1		AP2-EREBP
c133119.0.1	AT1G68670			G2-like
c1331329.0.1	AT5G65310	ATHB-5, ATHB5	AtHB5	Homeobox
c133132.0.1	AT2G42830	AGL5, SHP2		MADS
c133132.0.2	AT2G42830	AGL5, SHP2		MADS
c133149.0.1	AT4G36870	BLH2, SAW1		Homeobox
c133183.0.1	AT3G15030	MEE35, TCP4		TCP
c133183.0.2	AT3G15030	MEE35, TCP4		TCP
c133207.0.1	AT1G71930	ANAC030, VND7		NAC
c133297.1.1	AT1G20980	ATSPL14, FBR6, SPL14, SPL1R2		SBP
c133301.0.1	AT1G50420	SCL-3, SCL3		GRAS
c133315.0.1	AT5G25220	KNAT3		Homeobox
c133315.0.2	AT5G25220	KNAT3		Homeobox
c133315.0.3	AT5G25220	KNAT3		Homeobox
c133315.0.4	AT5G25220	KNAT3		Homeobox
c133322.0.1	AT1G08320		AtbZIP21	bZIP
c133363.0.1	AT5G26930	GATA-23		C2C2-Gata
c133363.0.2	AT3G16870	GATA-17		C2C2-Gata
c133371.0.1	AT5G65310	ATHB-5, ATHB5	AtHB5	Homeobox
c133371.0.2	AT5G65310	ATHB-5, ATHB5	AtHB5	Homeobox
c133371.0.3	AT5G65310	ATHB-5, ATHB5	AtHB5	Homeobox
c133378.0.2	AT2G46270	GBF3	AtbZIP55	bZIP
c133378.0.4	AT2G46270	GBF3	AtbZIP55	bZIP
c133378.0.5	AT2G46270	GBF3	AtbZIP55	bZIP
c1333969.0.1	AT5G17600			C3H
c133396.0.3	AT3G19860		AtbHLH121	bHLH
c133412.0.1	AT5G61850	LFY, LFY3		Orphan
c133559.0.1	AT5G15150	ATHB-3, ATHB3, HAT7	AtHB3	Homeobox
c133618.0.1	AT1G07530	ATGRAS2, GRAS2, SCL14	AtGRAS2	GRAS
c133800.0.1	AT3G15270	SPL5		SBP
c133800.0.2	AT2G33810	SPL3		SBP
c133826.0.1	AT4G31420			C2H2
c1338400.0.1	AT1G25250	AtIDD16, ID1		C2H2
c133976.0.1	AT5G26170	ATWRKY50, WRKY50	AtWRKY50	WRKY
c1341054.0.1	AT2G41070	ATBZIP12, DPBF4, EEL	AtbZIP12	bZIP
c134106.0.3	AT1G55110	AtIDD7		C2H2
c134142.0.1	AT3G13840		AtGRAS16	GRAS
c134255.0.1	AT2G41980			C3H
c1342630.0.1	AT2G22120			C3H
c134288.0.1	AT2G31180	ATMYB14, MYB14AT	AtMYB14	MYB
c134407.0.1	AT2G30470	HSI2, VAL1		ABI3VP1
c134449.0.1	AT1G70510	ATK1, KNAT2		Homeobox
c134506.0.1	AT1G61660		AtbHLH112	bHLH
c134506.0.2	AT1G61660		AtbHLH112	bHLH
c134544.0.1	AT4G34610	BLH6		Homeobox
c134576.0.2	AT1G68200			C3H
c134576.0.3	AT1G68200			C3H
c134623.0.1	AT4G17500	ATERF-1	AtERF1	AP2-EREBP
c134658.0.1	AT3G15510	ANAC056, ATNAC2, NARS1		NAC
c134658.0.2	AT3G15510	ANAC056, ATNAC2, NARS1		NAC
c134661.0.1	AT1G28360	ATERF12, ERF12		AP2-EREBP
c134734.0.1	AT1G20823			C3H
c134814.0.1	AT5G20220			C2H2
c134814.0.2	AT5G20220			C2H2
c134814.0.3	AT5G20220			C2H2
c134814.0.4	AT5G20220			C2H2
c134861.0.1	AT2G38470	ATWRKY33, WRKY33	AtWRKY33	WRKY
c134900.0.1	AT2G31180	ATMYB14, MYB14AT	AtMYB14	MYB
c134925.0.1	AT3G60080			C3H
c134926.0.1	AT2G37060	NF-YB8		CCAAT-HAP3
c134926.0.2	AT2G37060	NF-YB8		CCAAT-HAP3
c134938.0.1	AT1G09770	ATCDC5, ATMYBCDC5, CDC5	AtMYBCDC5	MYB-Related
c134950.0.1	AT1G75710			C2H2
c134983.0.1	AT5G60850	OBP4		C2C2-Dof
c135037.1.1	AT3G61250	AtMYB17	AtMYB17	MYB
c135067.0.1	AT5G20730	ARF7, BIP, IAA21, IAA23, IAA25, MSG1, NPH4, TIR5		ARF
c135121.0.1	AT2G23320	WRKY15	AtWRKY15	WRKY
c135238.0.1	AT3G02290			C3H
c135238.0.2	AT3G02290			C3H
c135269.0.1	AT3G02990	ATHSFA1E, HSFA1E		HSF
c135307.0.1	AT1G76410	ATL8		C3H
c135439.0.1	AT1G22490		AtbHLH94	bHLH
c135464.0.1	AT5G25190			AP2-EREBP
c135488.0.1	AT4G08150	BP, BP1, KNAT1		Homeobox
c135488.0.2	AT4G08150	BP, BP1, KNAT1		Homeobox
c135505.0.1	AT1G71130			AP2-EREBP
c135505.0.2	AT5G53290	CRF3		AP2-EREBP
c135552.0.1	AT5G12870	ATMYB46, MYB46	AtMYB46	MYB
c135589.0.1	AT5G50915		AtbHLH137	bHLH
c135648.0.1	AT5G40350	AtMYB24, MYB24	AtMYB24	MYB
c135657.0.1	AT4G36240	GATA-7		C2C2-Gata
c135657.0.2	AT4G36240	GATA-7		C2C2-Gata
c135672.0.1	AT3G06140			C3H
c135684.0.1	AT1G18750	AGL65		MADS
c1357110.0.1	AT3G17730	anac057		NAC
c135724.0.1	AT1G75390	AtbZIP44	AtbZIP44	bZIP
c135778.0.1	AT1G74250			C2H2
c135856.0.1	AT3G54220	SCR, SGR1		GRAS
c135904.0.1	AT1G55460			C2H2
c135941.0.2	AT5G22380	anac090		NAC
c135954.0.1	AT2G46770	ANAC043, EMB2301, NST1		NAC
c135954.0.3	AT2G46770	ANAC043, EMB2301, NST1		NAC
c135992.0.1	AT1G63650	ATMYC-2, EGL1, EGL3	AtbHLH2	bHLH
c135997.0.1	AT5G25160	ZFP3		C2H2
c135997.0.2	AT1G66140	ZFP4		C2H2
c135999.0.1	AT4G38910	ATBPC5, BBR/BPC5, BPC5		BBR/BPC
c135999.0.2	AT4G38910	ATBPC5, BBR/BPC5, BPC5		BBR/BPC
c136051.0.1	AT5G25160	ZFP3		C2H2
c136113.0.1	AT3G05800		AtbHLH150	bHLH
c136122.0.1	AT1G07530	ATGRAS2, GRAS2, SCL14	AtGRAS2	GRAS
c136231.0.1	AT2G41980			C3H
c136231.0.3	AT2G41980			C3H
c136280.0.1	AT1G49850			C3H
c136280.0.2	AT1G49850			C3H
c136280.0.3	AT1G49850			C3H
c136295.0.1	AT2G01760	ARR14		ARR-B
c136316.0.1	AT1G22510			C3H
c136346.0.3	AT2G20110			CPP
c136537.0.1	AT2G24630	ATCSLC08, ATCSLC8, CSLC08, REM14		REM
c136542.0.1	AT2G45650	AGL6		MADS
c136542.0.2	AT2G45650	AGL6		MADS
c136547.0.2	AT5G18830	SPL7		SBP
c136723.0.1	AT1G26610			C2H2
c136756.0.1	AT2G20180	PIF1, PIL5	AtbHLH15	bHLH
c136756.0.2	AT2G20180	PIF1, PIL5	AtbHLH15	bHLH
c136829.0.1	AT1G09770	ATCDC5, ATMYBCDC5, CDC5	AtMYBCDC5	MYB-Related
c136829.0.2	AT1G09770	ATCDC5, ATMYBCDC5, CDC5	AtMYBCDC5	MYB-Related
c136881.0.1	AT1G72220			C3H
c136988.0.1	AT1G12040	LRX1		Trihelix
c137018.0.1	AT3G12730			G2-like
c137018.0.2	AT3G12730			G2-like
c137018.0.3	AT3G12730			G2-like
c137018.0.4	AT3G12730			G2-like
c137053.0.1	AT3G05760			C2H2
c137082.0.1	AT1G66350	RGL, RGL1		GRAS
c137189.0.1	AT2G23320	WRKY15	AtWRKY15	WRKY
c137215.0.1	AT3G46130	ATMYB48, MYB111, PFG3	AtMYB48	MYB
c137227.0.1	AT3G52800			C2H2
c137233.0.1	AT1G22070	TGA3	AtbZIP22	bZIP
c137233.0.2	AT1G22070	TGA3	AtbZIP22	bZIP
c137239.0.1	AT5G39660	CDF2		C2C2-Dof
c137288.0.1	AT3G12250	BZIP45, TGA6	AtbZIP45	bZIP
c137288.1.1	AT5G06950	AHBP-1B, TGA2	AtbZIP20	bZIP
c137296.0.1	AT1G69560	AtMYB105, MYB105	AtMYB105	MYB
c137402.0.1	AT3G20770	EIN3		EIL
c137402.0.2	AT3G20770	EIN3		EIL
c137465.0.1	AT4G22070	AtWRKY31, WRKY31	AtWRKY31	WRKY
c137530.0.1	AT2G36010	ATE2FA, E2F3, E2FA		E2F-DP
c137530.0.2	AT2G36010	ATE2FA, E2F3, E2FA		E2F-DP
c137536.0.1	AT1G59640	BPE, BPEP, BPEUB, ZCW32	AtbHLH31	bHLH
c137560.0.1	AT3G28910	ATMYB30, MYB30	AtMYB30	MYB
c137560.0.2	AT5G62470	ATMYB96, MYB96, MYBCOV1	AtMYB96	MYB
c137579.0.1	AT5G18550			C2H2
c137581.0.1	AT2G46680	ATHB-7, ATHB7	AtHB7	Homeobox
c137659.0.1	AT3G21270	ADOF2		C2C2-Dof
c137758.0.1	AT5G38560			Trihelix
c137813.1.1	AT2G47900	AtTLP3	AtTLP3	TUB
c137813.1.2	AT4G24540	AGL24		MADS
c137815.0.1	AT5G44160	NUC		C2H2
c137815.0.4	AT1G14580			C2H2
c137854.0.1	AT1G76880			Trihelix
c137854.0.2	AT1G76880			Trihelix
c137854.0.3	AT1G76880			Trihelix
c137858.0.1	AT1G77850	ARF17		ARF
c137858.0.2	AT1G77850	ARF17		ARF
c137858.0.3	AT1G77850	ARF17		ARF
c137882.0.1	AT5G56620	anac099		NAC
c137882.0.2	AT5G56620	anac099		NAC
c137927.0.1	AT3G16940		AtCAMTA6	CAMTA
c137927.0.2	AT3G16940		AtCAMTA6	CAMTA
c137927.0.3	AT3G16940		AtCAMTA6	CAMTA
c137927.0.4	AT3G16940		AtCAMTA6	CAMTA
c137975.0.1	AT2G19380			C2H2
c138116.1.1	AT3G16857	ARR1		ARR-B
c138116.1.2	AT3G16857	ARR1		ARR-B
c138157.0.1	AT1G16490	ATMYB58, MYB58	AtMYB58	MYB
c138176.0.1	AT5G28300			Trihelix
c138186.0.1	AT5G39610	ANAC092, ATNAC2, ATNAC6		NAC
c138186.0.2	AT5G39610	ANAC092, ATNAC2, ATNAC6		NAC
c138295.0.1	AT3G15510	ANAC056, ATNAC2, NARS1		NAC
c138330.0.1	AT5G20910			C3H
c138341.0.1	AT4G13480	AtMYB79	AtMYB79	MYB
c138543.0.2	AT3G23690		AtbHLH77	bHLH
c138552.0.1	AT3G12730			G2-like
c138552.0.2	AT3G12730			G2-like
c138552.0.3	AT1G79430	APL, WDY		G2-like
c138607.0.1	AT5G25220	KNAT3		Homeobox
c138607.0.2	AT5G25220	KNAT3		Homeobox
c138611.1.1	AT3G54810	BME3, BME3-ZF, GATA-8		C2C2-Gata
c138611.1.2	AT3G54810	BME3, BME3-ZF, GATA-8		C2C2-Gata
c138611.1.3	AT3G54810	BME3, BME3-ZF, GATA-8		C2C2-Gata
c138611.1.4	AT3G54810	BME3, BME3-ZF, GATA-8		C2C2-Gata
c138611.1.5	AT3G54810	BME3, BME3-ZF, GATA-8		C2C2-Gata
c138626.0.1	AT2G42830	AGL5, SHP2		MADS
c138626.0.2	AT2G42830	AGL5, SHP2		MADS
c138678.0.3	AT1G68360			C2H2
c138687.0.1	AT1G14350	AtMYB124, FLP, MYB124	AtMYB124	MYB
c138718.0.1	AT5G47640	NF-YB2		CCAAT-HAP3
c138739.0.1	AT4G28530	anac074		NAC
c138739.0.3	AT4G28530	anac074		NAC
c138739.0.4	AT4G28530	anac074		NAC
c138821.1.1	AT5G13330	Rap2.6L		AP2-EREBP
c138821.1.3	AT5G13330	Rap2.6L		AP2-EREBP
c138826.1.1	AT4G36160	ANAC076, VND2		NAC
c138885.0.1	AT5G61430	ANAC100, ATNAC5		NAC
c138975.1.1	AT5G39610	ANAC092, ATNAC2, ATNAC6		NAC
c138999.0.1	AT5G26610			C2H2
c139028.0.5	AT4G36710	SCL15	AtGRAS25	GRAS
c139048.0.1	AT3G25990			Trihelix
c139048.0.3	AT1G13450	GT-1		Trihelix
c139097.0.1	AT5G57520	ATZFP2, ZFP2		C2H2
c139103.0.1	AT4G26440	ATWRKY34, MSP3, WRKY34	AtWRKY34	WRKY
c139115.0.1	AT3G13810	AtIDD11		C2H2
c139135.0.1	AT5G39660	CDF2		C2C2-Dof
c1392142.0.1	AT5G60690	IFL, IFL1, REV		Homeobox
c1392482.0.1	AT5G37020	ARF8		ARF
c139303.2.1	AT5G16560	KAN, KAN1		G2-like
c139303.2.3	AT5G16560	KAN, KAN1		G2-like
c139359.0.1	AT2G46590	DAG2		C2C2-Dof
c139359.0.2	AT2G46590	DAG2		C2C2-Dof
c139359.0.3	AT2G46590	DAG2		C2C2-Dof
c139458.0.1	AT4G36620	GATA-19		C2C2-Gata
c139458.0.2	AT3G50870	GATA-18, MNP		C2C2-Gata
c139495.0.1	AT5G15130	AtWRKY72, WRKY72	AtWRKY72	WRKY
c139495.0.3	AT5G15130	AtWRKY72, WRKY72	AtWRKY72	WRKY
c139505.0.1	AT5G57390	AIL5, CHO1		AP2-EREBP
c139505.0.2	AT3G20840	AIL3, PLT1		AP2-EREBP
c139505.0.3	AT3G20840	AIL3, PLT1		AP2-EREBP
c139505.0.4	AT5G57390	AIL5, CHO1		AP2-EREBP
c139509.0.1	AT1G23380	KNAT6, KNAT6L, KNAT6S		Homeobox
c139509.0.2	AT1G23380	KNAT6, KNAT6L, KNAT6S		Homeobox
c139610.0.1	AT4G21160	AGD12, ZAC		C2H2
c139610.0.2	AT4G21160	AGD12, ZAC		C2H2
c139630.0.1	AT3G14180			Trihelix
c139638.0.1	AT4G00050	UNE10	AtbHLH16	bHLH
c139665.0.1	AT1G72010			TCP
c139665.0.2	AT3G47620	AtTCP14		TCP
c139695.0.1	AT3G53310	REM20		REM
c139695.0.3	AT3G53310	REM20		REM
c139784.0.1	AT3G56850	AREB3, DPBF3	AtbZIP66	bZIP
c139784.0.2	AT3G56850	AREB3, DPBF3	AtbZIP66	bZIP
c139833.0.1	AT3G23230			AP2-EREBP
c139857.0.2	AT1G13960	WRKY4	AtWRKY4	WRKY
c139874.0.1	AT3G09770			C3H
c139888.0.1	AT5G50570	SPL13		SBP
c139888.0.2	AT5G50570	SPL13		SBP
c139888.0.3	AT5G50570	SPL13		SBP
c139888.0.5	AT5G50570	SPL13		SBP
c139888.0.7	AT5G50570	SPL13		SBP
c139893.0.1	AT3G04930			GeBP
c139893.0.2	AT3G04930			GeBP
c139934.0.1	AT1G03840	MGP		C2H2
c139934.0.2	AT1G03840	MGP		C2H2
c140048.0.1	AT2G29660			C2H2
c140107.0.1	AT2G44745		AtWRKY12	WRKY
c140107.0.2	AT2G44745		AtWRKY12	WRKY
c140107.0.3	AT2G44745		AtWRKY12	WRKY
c140107.0.4	AT2G44745		AtWRKY12	WRKY
c140141.0.1	AT5G65510	AIL7		AP2-EREBP
c140146.0.1	AT3G01140	AtMYB106, MYB106, NOK	AtMYB106	MYB
c140146.0.3	AT4G05100	AtMYB74	AtMYB74	MYB
c140146.0.5	AT3G01140	AtMYB106, MYB106, NOK	AtMYB106	MYB
c140146.0.6	AT3G01140	AtMYB106, MYB106, NOK	AtMYB106	MYB
c140157.0.1	AT3G26744	ATICE1, ICE1, SCRM	AtbHLH116	bHLH
c140162.0.1	AT5G41920		AtGRAS28	GRAS
c140162.0.2	AT5G41920		AtGRAS28	GRAS
c140179.0.1	AT5G54630			C2H2
c140179.0.2	AT5G54630			C2H2
c140179.0.3	AT5G54630			C2H2
c140179.0.5	AT5G54630			C2H2
c140179.0.6	AT5G54630			C2H2
c140179.0.7	AT5G54630			C2H2
c140212.0.1	AT5G20240	PI		MADS
c140214.0.1	AT4G37790	HAT22		Homeobox
c140214.0.2	AT2G22800	HAT9		Homeobox
c140214.0.3	AT4G37790	HAT22		Homeobox
c140242.0.1	AT4G22680	AtMYB85, MYB85	AtMYB85	MYB
c140251.0.1	AT1G78700			BZR
c140251.0.2	AT1G78700			BZR
c140395.0.2	AT3G52910	AtGRF4	AtGRF4	GRF
c140395.0.3	AT3G52910	AtGRF4	AtGRF4	GRF
c140397.0.1	AT4G02590	UNE12	AtbHLH59	bHLH
c140397.0.2	AT4G02590	UNE12	AtbHLH59	bHLH
c140437.0.1	AT5G11510	AtMYB3R4, MYB3R-4	AtMYB3R4	MYB
c140452.0.1	AT2G47070	SPL1		SBP
c140452.0.2	AT2G47070	SPL1		SBP
c140452.0.3	AT2G47070	SPL1		SBP
c140455.0.1	AT3G23240	ATERF1, ERF1		AP2-EREBP
c140519.0.1	AT4G14770	ATTCX2, TCX2		CPP
c140519.0.2	AT4G14770	ATTCX2, TCX2		CPP
c140538.0.1	AT2G20880			AP2-EREBP
c140538.0.2	AT2G20880			AP2-EREBP
c140541.0.1	AT3G18010	WOX1		Homeobox
c140541.0.2	AT3G18010	WOX1		Homeobox
c140541.0.3	AT1G46480	WOX4		Homeobox
c140541.0.4	AT1G46480	WOX4		Homeobox
c140568.0.1	AT1G32150		AtbZIP68	bZIP
c14064.0.1	AT4G17500	ATERF-1	AtERF1	AP2-EREBP
c140732.0.1	AT2G01940	ATIDD15, SGR5		C2H2
c140742.0.1	AT5G65310	ATHB-5, ATHB5	AtHB5	Homeobox
c1407495.0.1	AT3G49530	anac062		NAC
c140751.0.1	AT5G65330	AGL78		MADS
c140751.0.2	AT5G65330	AGL78		MADS
c140751.0.3	AT5G65330	AGL78		MADS
c140754.0.1	AT5G63790	ANAC102		NAC
c140754.0.2	AT5G63790	ANAC102		NAC
c140754.0.3	AT1G61110	anac025		NAC
c140754.0.4	AT1G61110	anac025		NAC
c140786.0.1	AT1G12860	ICE2, SCRM2	AtbHLH33	bHLH
c140786.0.2	AT1G12860	ICE2, SCRM2	AtbHLH33	bHLH
c140786.0.3	AT1G12860	ICE2, SCRM2	AtbHLH33	bHLH
c140789.0.2	AT2G25000	ATWRKY60, WRKY60	AtWRKY60	WRKY
c140789.0.4	AT2G25000	ATWRKY60, WRKY60	AtWRKY60	WRKY
c140796.0.1	AT3G10810			C3H
c140804.1.1	AT2G38250			Trihelix
c140808.0.1	AT1G53820			C3H
c140833.0.1	AT3G50330	HEC2	AtbHLH37	bHLH
c140884.0.1	AT4G36920	AP2, FL1, FLO2		AP2-EREBP
c140884.0.2	AT4G36920	AP2, FL1, FLO2		AP2-EREBP
c140894.0.1	AT5G56860	GATA-21, GNC		C2C2-Gata
c140894.0.2	AT4G26150	CGA1, GATA-22		C2C2-Gata
c140894.0.3	AT4G26150	CGA1, GATA-22		C2C2-Gata
c141022.0.1	AT1G15360	SHINE1, SHN1, WIN1		AP2-EREBP
c141022.0.2	AT1G15360	SHINE1, SHN1, WIN1		AP2-EREBP
c141039.0.1	AT3G46130	ATMYB48, MYB111, PFG3	AtMYB48	MYB
c141039.0.2	AT3G46130	ATMYB48, MYB111, PFG3	AtMYB48	MYB
c141168.0.1	AT3G15210	ATERF-4, ATERF4, ERF4, RAP2.5	AtERF4	AP2-EREBP
c141172.0.1	AT1G15360	SHINE1, SHN1, WIN1		AP2-EREBP
c141183.0.1	AT1G69330			C3H
c141224.0.1	AT3G58120	ATBZIP61, BZIP61	AtbZIP61	bZIP
c141256.0.1	AT3G10500	anac053		NAC
c141256.1.1	AT3G10500	anac053		NAC
c141270.0.1	AT2G22540	AGL22, SVP		MADS
c141273.0.1	AT1G77850	ARF17		ARF
c141318.0.1	AT1G68550			AP2-EREBP
c141318.0.2	AT1G68550			AP2-EREBP
c141374.0.2	AT2G36080			RAV
c141423.0.1	AT1G19490		AtbZIP62	bZIP
c141423.0.2	AT1G19490		AtbZIP62	bZIP
c141437.0.1	AT1G80400			C3H
c141445.0.1	AT1G78700			BZR
c141445.0.3	AT4G36780			BZR
c141459.0.1	AT5G37420	AGL105		MADS
c141510.0.1	AT2G02060			G2-like
c141510.0.2	AT2G02060			G2-like
c141585.0.1	AT1G21450	SCL1		GRAS
c141585.0.2	AT1G21450	SCL1		GRAS
c141588.0.1	AT2G40350			AP2-EREBP
c141588.0.2	AT2G40350			AP2-EREBP
c141615.0.1	AT2G23760	BLH4, SAW2		Homeobox
c141615.0.2	AT2G23760	BLH4, SAW2		Homeobox
c141628.0.1	AT3G58710	AtWRKY69, WRKY69	AtWRKY69	WRKY
c141628.0.2	AT3G58710	AtWRKY69, WRKY69	AtWRKY69	WRKY
c141628.0.3	AT3G58710	AtWRKY69, WRKY69	AtWRKY69	WRKY
c141628.0.4	AT1G29280	AtWRKY65, WRKY65	AtWRKY65	WRKY
c141629.0.1	AT2G21230		AtbZIP30	bZIP
c141629.0.2	AT2G21230		AtbZIP30	bZIP
c141629.0.3	AT2G21230		AtbZIP30	bZIP
c141629.0.4	AT2G21230		AtbZIP30	bZIP
c141661.0.1	AT5G06100	ATMYB33, MYB33	AtMYB33	MYB
c141674.0.3	AT2G15530			C3H
c141705.0.1	AT4G04450	AtWRKY42, WRKY42	AtWRKY42	WRKY
c141717.0.1	AT1G08010	GATA-11		C2C2-Gata
c141717.0.2	AT1G08010	GATA-11		C2C2-Gata
c141734.0.1	AT2G38470	ATWRKY33, WRKY33	AtWRKY33	WRKY
c141746.0.1	AT2G42660			G2-like
c141759.1.1	AT4G10160			C3H
c141778.0.1	AT2G35530		AtbZIP16	bZIP
c141778.0.3	AT1G32150		AtbZIP68	bZIP
c141778.0.4	AT2G35530		AtbZIP16	bZIP
c141817.1.1	AT4G23750	CRF2		AP2-EREBP
c141861.0.1	AT4G25610			C2H2
c141861.0.2	AT4G25610			C2H2
c141861.0.4	AT4G25610			C2H2
c141861.0.5	AT4G25610			C2H2
c141870.0.1	AT1G73830	BEE3	AtbHLH50	bHLH
c141902.0.1	AT1G07530	ATGRAS2, GRAS2, SCL14	AtGRAS2	GRAS
c141978.0.2	AT5G37420	AGL105		MADS
c142019.0.1	AT1G21450	SCL1		GRAS
c142019.0.2	AT1G21450	SCL1		GRAS
c142041.0.1	AT3G25030			C3H
c142041.0.2	AT4G13100			C3H
c142046.0.1	AT1G69490	ANAC029, ATNAP, NAP		NAC
c142046.0.2	AT1G69490	ANAC029, ATNAP, NAP		NAC
c142049.0.1	AT5G01960			C3H
c142082.0.1	AT1G26780	AtMYB117, MYB117	AtMYB117	MYB
c142082.0.3	AT1G26780	AtMYB117, MYB117	AtMYB117	MYB
c142082.0.4	AT1G26780	AtMYB117, MYB117	AtMYB117	MYB
c142095.0.1	AT4G22250			C3H
c142185.0.1	AT4G39410	AtWRKY13, WRKY13	AtWRKY13	WRKY
c142185.0.2	AT4G39410	AtWRKY13, WRKY13	AtWRKY13	WRKY
c142214.0.2	AT5G10570		AtbHLH61	bHLH
c142231.0.1	AT4G04885	PCFS4		C2H2
c142244.1.1	AT1G69780	ATHB13	AtHB13	Homeobox
c142244.1.2	AT1G69780	ATHB13	AtHB13	Homeobox
c142244.1.3	AT1G69780	ATHB13	AtHB13	Homeobox
c1422756.0.1	AT3G25030			C3H
c142353.0.1	AT3G02290			C3H
c142353.0.2	AT3G02290			C3H
c142353.0.3	AT3G02290			C3H
c142353.0.4	AT3G02290			C3H
c142354.0.1	AT5G62940			C2C2-Dof
c142360.0.1	AT4G00050	UNE10	AtbHLH16	bHLH
c142442.1.1	AT1G42990	ATBZIP60, BZIP60	AtbZIP60	bZIP
c142445.0.1	AT5G02750			C3H
c142484.0.1	AT3G47500	CDF3		C2C2-Dof
c142505.0.3	AT5G48150	PAT1		GRAS
c142505.0.4	AT5G48150	PAT1		GRAS
c1425618.0.1	AT1G28520	ATVOZ1, VOZ1		VOZ-9
c142575.0.1	AT5G11190	SHINE3, SHN3		AP2-EREBP
c142578.0.4	AT5G46350	AtWRKY8, WRKY8	AtWRKY8	WRKY
c142586.0.2	AT1G02040			C2H2
c142636.0.1	AT5G05410	DREB2, DREB2A		AP2-EREBP
c142645.0.1	AT3G13040			G2-like
c142645.0.2	AT3G13040			G2-like
c142663.0.1	AT5G60850	OBP4		C2C2-Dof
c142684.0.1	AT5G26610			C2H2
c142684.0.2	AT5G26610			C2H2
c142684.0.3	AT5G26610			C2H2
c142684.0.4	AT5G26610			C2H2
c142684.0.5	AT5G26610			C2H2
c142684.0.6	AT5G26610			C2H2
c142684.0.7	AT5G26610			C2H2
c142684.0.8	AT5G26610			C2H2
c1427254.0.1	AT2G01735	RIE, RIE1		C3H
c142744.0.4	AT3G62420	ATBZIP53	AtbZIP53	bZIP
c142744.0.5	AT3G62420	ATBZIP53	AtbZIP53	bZIP
c142770.0.1	AT2G29060		AtGRAS12	GRAS
c142799.0.1	AT5G09410	EICBP.B	AtCAMTA1	CAMTA
c142800.0.1	AT3G23250	ATMYB15, ATY19, MYB15	AtMYB15	MYB
c142860.0.1	AT5G54680	ILR3	AtbHLH105	bHLH
c142970.0.1	AT3G01460	MBD9		C2H2
c142970.0.2	AT3G01460	MBD9		C2H2
c142997.0.1	AT1G68550			AP2-EREBP
c142997.0.2	AT1G68550			AP2-EREBP
c143040.0.1	AT4G36730	GBF1	AtbZIP41	bZIP
c143040.0.11	AT4G36730	GBF1	AtbZIP41	bZIP
c143040.0.12	AT4G36730	GBF1	AtbZIP41	bZIP
c143040.0.2	AT4G36730	GBF1	AtbZIP41	bZIP
c143040.0.3	AT4G36730	GBF1	AtbZIP41	bZIP
c143040.0.4	AT4G36730	GBF1	AtbZIP41	bZIP
c143040.0.5	AT4G36730	GBF1	AtbZIP41	bZIP
c143040.0.6	AT4G36730	GBF1	AtbZIP41	bZIP
c143040.0.8	AT4G36730	GBF1	AtbZIP41	bZIP
c143040.0.9	AT4G36730	GBF1	AtbZIP41	bZIP
c143141.0.1	AT3G20910	NF-YA9		CCAAT-HAP2
c143170.0.2	AT4G38000			C2C2-Dof
c143192.0.1	AT1G68920		AtbHLH49	bHLH
c143252.0.3	AT2G31230	ATERF15	AtERF15	AP2-EREBP
c143275.0.2	AT2G22800	HAT9		Homeobox
c143275.0.3	AT2G22800	HAT9		Homeobox
c143275.0.4	AT2G22800	HAT9		Homeobox
c143330.0.1	AT2G22750		AtbHLH18	bHLH
c143330.0.2	AT2G22750		AtbHLH18	bHLH
c143336.0.1	AT1G69780	ATHB13	AtHB13	Homeobox
c143357.0.1	AT4G32800			AP2-EREBP
c14340.0.1	AT2G38470	ATWRKY33, WRKY33	AtWRKY33	WRKY
c143429.0.3	AT5G25220	KNAT3		Homeobox
c143454.0.1	AT5G62470	ATMYB96, MYB96, MYBCOV1	AtMYB96	MYB
c143454.0.2	AT5G62470	ATMYB96, MYB96, MYBCOV1	AtMYB96	MYB
c1434573.0.1	AT4G36160	ANAC076, VND2		NAC
c143548.0.1	AT1G66390	ATMYB90, MYB90, PAP2	AtMYB90	MYB
c143553.0.1	AT3G55530	SDIR1		C3H
c143553.0.2	AT3G55530	SDIR1		C3H
c143554.0.1	AT4G18170	AtWRKY28, WRKY28	AtWRKY28	WRKY
c143554.0.10	AT4G18170	AtWRKY28, WRKY28	AtWRKY28	WRKY
c143554.0.2	AT4G18170	AtWRKY28, WRKY28	AtWRKY28	WRKY
c143554.0.6	AT4G18170	AtWRKY28, WRKY28	AtWRKY28	WRKY
c143554.0.7	AT4G18170	AtWRKY28, WRKY28	AtWRKY28	WRKY
c143554.0.9	AT4G18170	AtWRKY28, WRKY28	AtWRKY28	WRKY
c143560.0.1	AT3G25730			RAV
c143560.0.2	AT1G13260	RAV1		RAV
c143560.0.3	AT3G25730			RAV
c143571.0.1	AT2G21320			C2C2-CO-like
c143609.0.2	AT1G30970	SUF4		C2H2
c143622.0.1	AT3G10810			C3H
c143622.0.2	AT3G10810			C3H
c143669.0.1	AT1G69010	BIM2	AtbHLH102	bHLH
c143676.0.1	AT4G08150	BP, BP1, KNAT1		Homeobox
c143676.0.2	AT4G08150	BP, BP1, KNAT1		Homeobox
c143677.0.1	AT2G46680	ATHB-7, ATHB7	AtHB7	Homeobox
c143677.0.2	AT2G46680	ATHB-7, ATHB7	AtHB7	Homeobox
c143732.0.1	AT2G33500	COL14		C2C2-CO-like
c143788.0.1	AT1G68320	AtMYB62, BW62B, BW62C, MYB62	AtMYB62	MYB
c143811.0.2	AT5G65320		AtbHLH99	bHLH
c143811.0.4	AT5G65320		AtbHLH99	bHLH
c143834.0.2	AT2G03500			G2-like
c143834.0.3	AT1G25550			G2-like
c143872.0.1	AT4G28140			AP2-EREBP
c143977.0.1	AT4G29000			CPP
c143977.0.2	AT4G29000			CPP
c143977.0.3	AT4G29000			CPP
c143998.0.1	AT1G73950			C3H
c143998.0.10	AT1G73950			C3H
c143998.0.11	AT1G73950			C3H
c143998.0.12	AT1G73950			C3H
c143998.0.15	AT1G73950			C3H
c143998.0.16	AT1G73950			C3H
c143998.0.17	AT1G73950			C3H
c143998.0.18	AT1G73950			C3H
c143998.0.2	AT1G73950			C3H
c143998.0.20	AT1G73950			C3H
c143998.0.3	AT1G73950			C3H
c143998.0.4	AT1G73950			C3H
c143998.0.5	AT1G73950			C3H
c143998.0.6	AT1G73950			C3H
c143998.0.7	AT1G73950			C3H
c143998.0.8	AT1G73950			C3H
c143998.0.9	AT1G73950			C3H
c144043.0.1	AT2G16770		AtbZIP23	bZIP
c144148.0.1	AT1G46480	WOX4		Homeobox
c144181.0.1	AT3G56850	AREB3, DPBF3	AtbZIP66	bZIP
c144181.0.2	AT3G56850	AREB3, DPBF3	AtbZIP66	bZIP
c144227.0.2	AT1G54060	ASIL1		Trihelix
c144240.0.1	AT3G12480	NF-YC11		CCAAT-HAP5
c144311.0.2	AT1G22380	AtUGT85A3	AtbHLH152	bHLH
c144342.0.1	AT5G38800	AtbZIP43	AtbZIP43	bZIP
c144342.0.2	AT3G30530	ATBZIP42	AtbZIP42	bZIP
c1443435.0.1	AT2G43140		AtbHLH129	bHLH
c144368.0.1	AT5G50010		AtbHLH145	bHLH
c144387.0.1	AT1G16060			AP2-EREBP
c144387.0.2	AT1G16060			AP2-EREBP
c144387.0.4	AT1G16060			AP2-EREBP
c144387.0.6	AT1G16060			AP2-EREBP
c144388.1.2	AT5G65310	ATHB-5, ATHB5	AtHB5	Homeobox
c144417.0.1	AT2G34710	ATHB-14, ATHB14, PHB, PHB-1D	AtHB14	Homeobox
c144417.0.2	AT2G34710	ATHB-14, ATHB14, PHB, PHB-1D	AtHB14	Homeobox
c144417.0.3	AT2G34710	ATHB-14, ATHB14, PHB, PHB-1D	AtHB14	Homeobox
c144417.0.4	AT2G34710	ATHB-14, ATHB14, PHB, PHB-1D	AtHB14	Homeobox
c144417.0.5	AT2G34710	ATHB-14, ATHB14, PHB, PHB-1D	AtHB14	Homeobox
c144563.0.1	AT3G01470	ATHB-1, ATHB1, HAT5, HD-ZIP-1	AtHB1	Homeobox
c144591.0.1	AT1G19700	BEL10, BLH10, BLH5		Homeobox
c144625.0.2	AT1G34370	STOP1		C2H2
c144625.0.3	AT1G34370	STOP1		C2H2
c144649.0.1	AT4G27470			C3H
c144828.0.1	AT2G41980			C3H
c144828.0.2	AT2G41980			C3H
c144856.1.1	AT4G22070	AtWRKY31, WRKY31	AtWRKY31	WRKY
c144866.0.1	AT1G12610	DDF1, dwarf		AP2-EREBP
c144908.0.1	AT1G29160	COG1		C2C2-Dof
c144914.0.1	AT5G46760	ATR2	AtbHLH5	bHLH
c144916.0.1	AT5G08130	BIM1	AtbHLH46	bHLH
c144916.0.2	AT5G08130	BIM1	AtbHLH46	bHLH
c144916.0.3	AT5G08130	BIM1	AtbHLH46	bHLH
c144923.0.2	AT5G13790	AGL15		MADS
c144937.0.1	AT2G03500			G2-like
c144937.0.2	AT2G03500			G2-like
c144938.0.1	AT3G57670	NTT	AtWIP2	C2H2
c144938.0.3	AT3G57670	NTT	AtWIP2	C2H2
c144970.0.1	AT1G30210	ATTCP24, TCP24		TCP
c144983.0.1	AT2G20030			C3H
c145001.0.1	AT1G69010	BIM2	AtbHLH102	bHLH
c145003.0.1	AT1G62360	BUM, BUM1, SHL, STM, WAM, WAM1		Homeobox
c145003.0.2	AT1G62360	BUM, BUM1, SHL, STM, WAM, WAM1		Homeobox
c145020.0.1	AT1G70790			C2H2
c145037.0.2	AT2G44745		AtWRKY12	WRKY
c145046.0.2	AT2G41980			C3H
c145046.0.3	AT2G41980			C3H
c145082.0.1	AT2G30410	KIS, TFCA		TCP
c145100.0.1	AT1G49720	ABF1		bZIP
c145117.0.1	AT5G60450	ARF4		ARF
c145117.0.2	AT5G60450	ARF4		ARF
c145117.0.3	AT5G60450	ARF4		ARF
c145212.0.1	AT1G12260	ANAC007, EMB2749, VND4		NAC
c145212.0.2	AT1G12260	ANAC007, EMB2749, VND4		NAC
c145212.0.3	AT1G12260	ANAC007, EMB2749, VND4		NAC
c145212.0.4	AT1G62700	ANAC026, VND5, VVND5		NAC
c145212.0.5	AT1G12260	ANAC007, EMB2749, VND4		NAC
c145249.0.1	AT2G24790	COL3		C2C2-CO-like
c145285.0.1	AT1G75520	SRS5		C2H2
c145285.0.2	AT1G75520	SRS5		C2H2
c145378.0.1	AT5G47640	NF-YB2		CCAAT-HAP3
c145378.0.2	AT5G47640	NF-YB2		CCAAT-HAP3
c145380.0.1	AT3G61830	ARF18		ARF
c145409.0.1	AT5G57660	COL5		C2C2-CO-like
c145495.0.1	AT2G01650	PUX2		C2H2
c145509.0.1	AT1G67970	AT-HSFA8, HSFA8		HSF
c145513.0.1	AT5G64220		AtCAMTA2	CAMTA
c145535.0.1	AT2G23320	WRKY15	AtWRKY15	WRKY
c1455947.0.1	AT5G49520	AtWRKY48, WRKY48	AtWRKY48	WRKY
c145602.0.2	AT4G33970			Trihelix
c145602.0.3	AT4G33970			Trihelix
c145602.0.4	AT4G33970			Trihelix
c145605.1.1	AT3G22780	ATTSO1, TSO1		CPP
c145605.1.3	AT3G22780	ATTSO1, TSO1		CPP
c145605.1.4	AT3G22780	ATTSO1, TSO1		CPP
c145605.1.5	AT3G22780	ATTSO1, TSO1		CPP
c145605.1.8	AT3G22780	ATTSO1, TSO1		CPP
c145605.1.9	AT3G22780	ATTSO1, TSO1		CPP
c145613.1.2	AT5G11060	KNAT4		Homeobox
c145613.1.3	AT5G11060	KNAT4		Homeobox
c145613.1.4	AT5G11060	KNAT4		Homeobox
c145712.0.1	AT2G22800	HAT9		Homeobox
c145712.0.2	AT5G06710	HAT14		Homeobox
c145712.0.3	AT5G06710	HAT14		Homeobox
c145717.0.1	AT1G68320	AtMYB62, BW62B, BW62C, MYB62	AtMYB62	MYB
c145720.0.1	AT1G08320		AtbZIP21	bZIP
c145726.0.1	AT2G36610	ATHB22		Homeobox
c145815.0.1	AT1G29160	COG1		C2C2-Dof
c145853.0.1	AT1G07530	ATGRAS2, GRAS2, SCL14	AtGRAS2	GRAS
c145879.0.1	AT2G22900		AtCAMTA3	CAMTA
c145886.0.1	AT1G76900	AtTLP1	AtTLP1	TUB
c145886.0.2	AT1G76900	AtTLP1	AtTLP1	TUB
c145886.0.3	AT1G43640	AtTLP5	AtTLP5	TUB
c145886.0.4	AT1G43640	AtTLP5	AtTLP5	TUB
c145886.0.5	AT1G43640	AtTLP5	AtTLP5	TUB
c1459048.0.1	AT5G03510			C2H2
c145909.1.1	AT1G63900			C3H
c145909.1.2	AT1G63900			C3H
c145909.1.5	AT1G63900			C3H
c145909.1.7	AT1G63900			C3H
c145917.0.1	AT4G08150	BP, BP1, KNAT1		Homeobox
c1459359.0.1	AT3G61890	ATHB-12, ATHB12	AtHB12	Homeobox
c1459754.0.1	AT3G56850	AREB3, DPBF3	AtbZIP66	bZIP
c145999.0.1	AT5G37420	AGL105		MADS
c145999.0.2	AT5G37420	AGL105		MADS
c145999.0.3	AT5G37420	AGL105		MADS
c145999.0.4	AT5G37420	AGL105		MADS
c146050.0.1	AT1G14920	GAI, RGA2		GRAS
c146053.0.1	AT5G51860	AGL72		MADS
c146053.0.2	AT5G51860	AGL72		MADS
c146074.0.1	AT5G51990	CBF4, DREB1D		AP2-EREBP
c146074.0.2	AT5G51990	CBF4, DREB1D		AP2-EREBP
c146086.0.1	AT4G23980	ARF9		ARF
c146086.0.2	AT4G23980	ARF9		ARF
c146089.0.1	AT4G18450			AP2-EREBP
c146145.0.1	AT3G26730			C3H
c146163.0.1	AT5G49620	AtMYB78	AtMYB78	MYB
c146163.0.2	AT4G13480	AtMYB79	AtMYB79	MYB
c146163.0.3	AT4G13480	AtMYB79	AtMYB79	MYB
c146212.0.1	AT1G62300	ATWRKY6, WRKY6	AtWRKY6	WRKY
c146238.0.1	AT4G18880	AT-HSFA4A, HSF A4A, HSF21, HSFA4A		HSF
c1463228.0.1	AT3G06740	GATA-15		C2C2-Gata
c146337.0.1	AT5G56270	AtWRKY2, WRKY2	AtWRKY2	WRKY
c1463480.0.1	AT3G13840		AtGRAS16	GRAS
c146432.0.1	AT2G26150	ATHSFA2, HSFA2		HSF
c146453.0.1	AT5G54680	ILR3	AtbHLH105	bHLH
c146500.0.1	AT1G77920		AtbZIP50	bZIP
c146500.0.2	AT1G77920		AtbZIP50	bZIP
c146522.0.1	AT2G47900	AtTLP3	AtTLP3	TUB
c146522.0.2	AT2G47900	AtTLP3	AtTLP3	TUB
c146536.0.1	AT2G22800	HAT9		Homeobox
c146559.0.1	AT4G06634			C2H2
c146564.0.1	AT4G25480	CBF3, DREB1A		AP2-EREBP
c146621.0.1	AT5G53210	SPCH	AtbHLH98	bHLH
c146621.0.2	AT5G53210	SPCH	AtbHLH98	bHLH
c146621.0.3	AT5G53210	SPCH	AtbHLH98	bHLH
c146621.0.5	AT5G53210	SPCH	AtbHLH98	bHLH
c146621.0.8	AT5G53210	SPCH	AtbHLH98	bHLH
c146635.0.1	AT5G47370	HAT2		Homeobox
c146635.0.2	AT5G47370	HAT2		Homeobox
c1466737.0.1	AT4G13980	AT-HSFA5, HSFA5		HSF
c146735.0.1	AT3G04930			GeBP
c146735.0.4	AT3G04930			GeBP
c146779.0.1	AT5G54630			C2H2
c146801.0.1	AT1G50640	ATERF3, ERF3		AP2-EREBP
c146881.0.1	AT1G09770	ATCDC5, ATMYBCDC5, CDC5	AtMYBCDC5	MYB-Related
c146881.0.2	AT1G09770	ATCDC5, ATMYBCDC5, CDC5	AtMYBCDC5	MYB-Related
c146881.0.3	AT1G09770	ATCDC5, ATMYBCDC5, CDC5	AtMYBCDC5	MYB-Related
c146906.0.1	AT3G47910			C2H2
c146906.0.2	AT3G47910			C2H2
c146945.0.1	AT5G37420	AGL105		MADS
c146945.0.4	AT5G37420	AGL105		MADS
c146945.0.5	AT5G37420	AGL105		MADS
c146969.0.1	AT3G52440			C2C2-Dof
c146979.1.1	AT2G36890	ATMYB38, BIT1, MYB38, RAX2	AtMYB38	MYB
c14698.0.1	AT1G59640	BPE, BPEP, BPEUB, ZCW32	AtbHLH31	bHLH
c1470059.0.1	AT1G26150			Trihelix
c147053.0.1	AT5G60850	OBP4		C2C2-Dof
c147058.0.1	AT1G68800	BRC2, TCP12		TCP
c147058.0.2	AT1G68800	BRC2, TCP12		TCP
c147214.0.1	AT2G47260	ATWRKY23, WRKY23	AtWRKY23	WRKY
c147214.0.2	AT2G47260	ATWRKY23, WRKY23	AtWRKY23	WRKY
c147214.0.3	AT2G47260	ATWRKY23, WRKY23	AtWRKY23	WRKY
c147214.0.4	AT2G47260	ATWRKY23, WRKY23	AtWRKY23	WRKY
c147218.0.1	AT3G11260	WOX5		Homeobox
c147218.0.2	AT3G11260	WOX5		Homeobox
c147239.0.1	AT5G60910	AGL8, FUL		MADS
c147239.0.10	AT5G60910	AGL8, FUL		MADS
c147239.0.11	AT5G60910	AGL8, FUL		MADS
c147239.0.12	AT5G60910	AGL8, FUL		MADS
c147239.0.13	AT5G60910	AGL8, FUL		MADS
c147239.0.14	AT5G60910	AGL8, FUL		MADS
c147239.0.15	AT5G60910	AGL8, FUL		MADS
c147239.0.2	AT5G60910	AGL8, FUL		MADS
c147239.0.3	AT5G60910	AGL8, FUL		MADS
c147239.0.5	AT5G60910	AGL8, FUL		MADS
c147239.0.6	AT5G60910	AGL8, FUL		MADS
c147239.0.7	AT5G60910	AGL8, FUL		MADS
c147239.0.8	AT5G60910	AGL8, FUL		MADS
c147239.0.9	AT5G60910	AGL8, FUL		MADS
c147255.0.1	AT2G30590	WRKY21	AtWRKY21	WRKY
c147257.0.1	AT3G14180			Trihelix
c147264.0.1	AT4G13640	UNE16		G2-like
c147286.0.1	AT1G54830	NF-YC3		CCAAT-HAP5
c147289.0.1	AT3G26730			C3H
c147306.0.1	AT1G24260	AGL9, SEP3		MADS
c147306.0.2	AT1G24260	AGL9, SEP3		MADS
c147358.0.1	AT5G11060	KNAT4		Homeobox
c147358.0.2	AT5G11060	KNAT4		Homeobox
c147358.0.3	AT5G11060	KNAT4		Homeobox
c147360.1.1	AT5G26210	AL4		Alfin-like
c147360.1.2	AT5G26210	AL4		Alfin-like
c147373.0.1	AT1G79840	GL2	AtHB10	Homeobox
c147443.1.2	AT3G18400	anac058		NAC
c147443.1.3	AT3G18400	anac058		NAC
c147456.0.1	AT3G20770	EIN3		EIL
c147456.0.2	AT2G27050	EIL1		EIL
c147456.0.3	AT3G20770	EIN3		EIL
c147456.0.4	AT2G27050	EIL1		EIL
c147456.0.5	AT2G27050	EIL1		EIL
c1474633.0.1	AT4G21750	ATML1		Homeobox
c147496.0.1	AT4G30080	ARF16		ABI3VP1
c147496.0.2	AT2G02470	AL6		Alfin-like
c147518.0.1	AT1G21910			AP2-EREBP
c147518.0.2	AT1G21910			AP2-EREBP
c147560.0.2	AT1G72220			C3H
c1476192.0.1	AT1G17950	ATMYB52, BW52, MYB52	AtMYB52	MYB
c147655.0.1	AT4G23980	ARF9		ARF
c147655.0.2	AT3G61830	ARF18		ARF
c147655.0.3	AT4G23980	ARF9		ARF
c1476689.0.1	AT4G24060			C2C2-Dof
c147669.0.1	AT5G06960	OBF5, OBF5/TGA5, TGA5	AtbZIP26	bZIP
c147669.0.2	AT5G06960	OBF5, OBF5/TGA5, TGA5	AtbZIP26	bZIP
c147678.0.1	AT4G23980	ARF9		ARF
c147678.0.2	AT4G23980	ARF9		ARF
c147678.0.3	AT4G23980	ARF9		ARF
c147678.0.4	AT4G23980	ARF9		ARF
c147725.0.1	AT4G24150	AtGRF8	AtGRF8	GRF
c147731.0.1	AT2G40950	BZIP17	AtbZIP17	bZIP
c147781.0.1	AT5G28040			GeBP
c147863.0.1	AT2G28200	ZAT5		C2H2
c147863.0.2	AT2G28200	ZAT5		C2H2
c147883.0.1	AT1G72220			C3H
c147906.0.1	AT5G04340	C2H2, CZF2, ZAT6		C2H2
c147988.0.1	AT5G57390	AIL5, CHO1		AP2-EREBP
c147988.0.2	AT5G57390	AIL5, CHO1		AP2-EREBP
c148014.0.2	AT5G64750	ABR1		AP2-EREBP
c148014.0.3	AT5G64750	ABR1		AP2-EREBP
c148141.0.1	AT3G16940		AtCAMTA6	CAMTA
c148141.0.4	AT3G16940		AtCAMTA6	CAMTA
c148191.0.1	AT3G03550			C3H
c148191.0.2	AT3G03550			C3H
c148206.0.1	AT1G69780	ATHB13	AtHB13	Homeobox
c148206.0.2	AT1G69780	ATHB13	AtHB13	Homeobox
c1482292.0.1	AT1G28470	ANAC010, SND3		NAC
c148288.0.1	AT2G24500	FZF		C2H2
c148318.0.1	AT4G01680	AtMYB55, MYB55	AtMYB55	MYB
c148318.0.2	AT4G01680	AtMYB55, MYB55	AtMYB55	MYB
c148318.0.3	AT1G22640	ATMYB3, MYB3	AtMYB3	MYB
c148371.0.1	AT3G12720	ATMYB67, ATY53	AtMYB67	MYB
c148371.0.2	AT5G26660	ATMYB4, ATMYB86	AtMYB86	MYB
c148383.0.1	AT5G43170	AZF3		C2H2
c148383.0.2	AT5G43170	AZF3		C2H2
c148390.0.1	AT5G11060	KNAT4		Homeobox
c148416.1.2	AT5G13180	ANAC083		NAC
c148416.1.3	AT5G13180	ANAC083		NAC
c148448.0.1	AT3G25710	BHLH32	AtbHLH32	bHLH
c148463.0.1	AT2G40260			G2-like
c148469.0.4	AT3G10810			C3H
c148488.0.1	AT5G17600			C3H
c148507.0.1	AT2G24570	AtWRKY17, WRKY17	AtWRKY17	WRKY
c148507.0.2	AT2G23320	WRKY15	AtWRKY15	WRKY
c1485082.0.1	AT4G13640	UNE16		G2-like
c148520.0.1	AT3G10910			C3H
c148520.0.2	AT3G10910			C3H
c148520.0.3	AT3G10910			C3H
c148520.0.4	AT3G10910			C3H
c148530.0.1	AT2G26150	ATHSFA2, HSFA2		HSF
c1485402.0.1	AT3G60030	SPL12		SBP
c148609.0.2	AT5G63780	SHA1		C3H
c148616.0.1	AT5G67110	ALC	AtbHLH73	bHLH
c148616.0.2	AT5G67110	ALC	AtbHLH73	bHLH
c148616.0.3	AT5G67110	ALC	AtbHLH73	bHLH
c148616.0.4	AT5G67110	ALC	AtbHLH73	bHLH
c148621.0.1	AT2G20110			CPP
c148665.0.1	AT2G28200	ZAT5		C2H2
c148687.0.1	AT5G54680	ILR3	AtbHLH105	bHLH
c148687.0.2	AT5G54680	ILR3	AtbHLH105	bHLH
c148687.0.3	AT5G54680	ILR3	AtbHLH105	bHLH
c148687.0.6	AT5G54680	ILR3	AtbHLH105	bHLH
c148693.0.1	AT4G30080	ARF16		ABI3VP1
c148724.0.2	AT1G28420	HB-1		Homeobox
c148724.0.4	AT1G28420	HB-1		Homeobox
c148727.0.1	AT1G73760			C3H
c148727.0.2	AT1G73760			C3H
c148737.0.1	AT5G37020	ARF8		ARF
c148737.0.2	AT5G37020	ARF8		ARF
c148803.0.1	AT3G58030			C3H
c148837.0.1	AT4G18020	APRR2, PRR2		G2-like
c148840.0.1	AT3G15500	ANAC055, ATNAC3		NAC
c1488455.0.1	AT5G18550			C2H2
c148861.0.1	AT4G13640	UNE16		G2-like
c148861.0.2	AT4G13640	UNE16		G2-like
c148903.0.1	AT1G75710			C2H2
c148903.0.2	AT1G75710			C2H2
c148903.0.4	AT1G75710			C2H2
c148903.0.5	AT1G75710			C2H2
c148916.0.4	AT3G24140	FMA	AtbHLH97	bHLH
c148922.0.2	AT1G68670			G2-like
c148973.0.1	AT1G54830	NF-YC3		CCAAT-HAP5
c148973.0.2	AT2G47070	SPL1		SBP
c149005.0.1	AT3G53310	REM20		REM
c1490962.0.1	AT5G66070			C3H
c149102.1.1	AT1G28370	ATERF11, ERF11		AP2-EREBP
c149127.0.3	AT1G46264	AT-HSFB4, HSFB4		HSF
c149130.0.1	AT2G45660	AGL20, SOC, SOC1		MADS
c149130.0.2	AT2G45660	AGL20, SOC, SOC1		MADS
c149130.0.3	AT4G11880	AGL14		MADS
c149130.0.4	AT2G45660	AGL20, SOC, SOC1		MADS
c149239.0.2	AT2G44580			C3H
c149256.1.1	AT5G13180	ANAC083		NAC
c149256.1.2	AT5G13180	ANAC083		NAC
c149256.1.3	AT1G61110	anac025		NAC
c149256.1.4	AT5G13180	ANAC083		NAC
c149256.1.5	AT1G61110	anac025		NAC
c149256.1.6	AT5G13180	ANAC083		NAC
c149292.0.1	AT1G62360	BUM, BUM1, SHL, STM, WAM, WAM1		Homeobox
c149309.0.2	AT1G56650	ATMYB75, MYB75, PAP1, SIAA1	AtMYB75	MYB
c149322.0.1	AT2G45120			C2H2
c149356.0.1	AT2G35530		AtbZIP16	bZIP
c149356.0.2	AT2G35530		AtbZIP16	bZIP
c149376.0.1	AT2G16720	ATMYB7, ATY49, MYB7	AtMYB7	MYB
c149415.0.1	AT3G19290	ABF4, AREB2	AtbZIP38	bZIP
c149415.0.2	AT4G34000	ABF3, DPBF5	AtbZIP37	bZIP
c149434.0.3	AT1G69330			C3H
c149454.0.3	AT2G32600			C2H2
c149475.0.1	AT4G08150	BP, BP1, KNAT1		Homeobox
c149475.0.2	AT4G08150	BP, BP1, KNAT1		Homeobox
c149485.0.1	AT5G62000	ARF1-BP, ARF2, HSS		ARF
c149497.0.1	AT5G28300			Trihelix
c149528.0.2	AT1G63910	AtMYB103	AtMYB103	MYB
c149537.0.1	AT4G05100	AtMYB74	AtMYB74	MYB
c149537.0.2	AT4G05100	AtMYB74	AtMYB74	MYB
c149543.0.1	AT3G13810	AtIDD11		C2H2
c149543.0.2	AT3G13810	AtIDD11		C2H2
c1496094.0.1	AT5G65590			C2C2-Dof
c149645.0.1	AT2G44745		AtWRKY12	WRKY
c149645.0.2	AT2G44745		AtWRKY12	WRKY
c149646.1.1	AT3G23240	ATERF1, ERF1		AP2-EREBP
c149686.0.1	AT1G75430	BLH11		Homeobox
c149686.0.2	AT1G75430	BLH11		Homeobox
c149686.0.3	AT1G75430	BLH11		Homeobox
c149702.0.1	AT3G06140			C3H
c149702.0.2	AT3G06140			C3H
c149702.0.3	AT3G06140			C3H
c149727.0.3	AT1G22380	AtUGT85A3	AtbHLH152	bHLH
c149781.0.1	AT2G04880	ATWRKY1, WRKY1, ZAP1	AtWRKY1	WRKY
c149781.0.2	AT2G04880	ATWRKY1, WRKY1, ZAP1	AtWRKY1	WRKY
c149801.1.1	AT1G76880			Trihelix
c149801.1.2	AT1G76880			Trihelix
c149803.0.1	AT5G39660	CDF2		C2C2-Dof
c149853.0.1	AT2G47520			AP2-EREBP
c149856.0.11	AT1G59640	BPE, BPEP, BPEUB, ZCW32	AtbHLH31	bHLH
c149856.0.12	AT5G50915		AtbHLH137	bHLH
c149856.0.2	AT1G59640	BPE, BPEP, BPEUB, ZCW32	AtbHLH31	bHLH
c149856.0.3	AT5G50915		AtbHLH137	bHLH
c149856.0.4	AT5G50915		AtbHLH137	bHLH
c149856.0.5	AT5G50915		AtbHLH137	bHLH
c149856.0.6	AT5G50915		AtbHLH137	bHLH
c149856.0.7	AT5G50915		AtbHLH137	bHLH
c149856.0.8	AT5G50915		AtbHLH137	bHLH
c149856.0.9	AT5G50915		AtbHLH137	bHLH
c149881.0.1	AT5G06100	ATMYB33, MYB33	AtMYB33	MYB
c149881.0.2	AT5G06100	ATMYB33, MYB33	AtMYB33	MYB
c149881.0.3	AT5G06100	ATMYB33, MYB33	AtMYB33	MYB
c149881.0.4	AT5G06100	ATMYB33, MYB33	AtMYB33	MYB
c149881.0.5	AT5G06100	ATMYB33, MYB33	AtMYB33	MYB
c149881.0.6	AT5G06100	ATMYB33, MYB33	AtMYB33	MYB
c149894.0.1	AT1G73950			C3H
c149894.0.2	AT1G73950			C3H
c149894.0.3	AT1G73950			C3H
c149894.0.4	AT1G73950			C3H
c149916.0.1	AT1G67970	AT-HSFA8, HSFA8		HSF
c149934.0.1	AT5G28300			Trihelix
c149934.0.2	AT5G28300			Trihelix
c149940.0.1	AT5G05610	AL1		Alfin-like
c149940.0.2	AT3G11200	AL2		Alfin-like
c149940.0.3	AT3G11200	AL2		Alfin-like
c1499425.0.1	AT3G07650	COL9		C2C2-CO-like
c149952.0.1	AT1G55110	AtIDD7		C2H2
c149952.0.2	AT1G55110	AtIDD7		C2H2
c149986.0.1	AT2G02470	AL6		Alfin-like
c149986.0.2	AT2G02470	AL6		Alfin-like
c149990.0.1	AT2G34830	AtWRKY35, MEE24, WRKY35	AtWRKY35	WRKY
c149992.0.2	AT4G39780			AP2-EREBP
c149992.0.3	AT4G39780			AP2-EREBP
c150021.0.2	AT2G32600			C2H2
c150032.0.1	AT1G59640	BPE, BPEP, BPEUB, ZCW32	AtbHLH31	bHLH
c150032.0.2	AT1G59640	BPE, BPEP, BPEUB, ZCW32	AtbHLH31	bHLH
c150032.0.3	AT1G59640	BPE, BPEP, BPEUB, ZCW32	AtbHLH31	bHLH
c150032.0.4	AT1G59640	BPE, BPEP, BPEUB, ZCW32	AtbHLH31	bHLH
c150032.0.5	AT1G59640	BPE, BPEP, BPEUB, ZCW32	AtbHLH31	bHLH
c150032.0.6	AT1G59640	BPE, BPEP, BPEUB, ZCW32	AtbHLH31	bHLH
c150045.0.1	AT4G32800			AP2-EREBP
c150045.0.2	AT4G32800			AP2-EREBP
c150065.0.1	AT2G20180	PIF1, PIL5	AtbHLH15	bHLH
c150065.0.2	AT2G20180	PIF1, PIL5	AtbHLH15	bHLH
c150065.0.3	AT2G20180	PIF1, PIL5	AtbHLH15	bHLH
c150065.0.4	AT2G20180	PIF1, PIL5	AtbHLH15	bHLH
c150065.0.5	AT2G20180	PIF1, PIL5	AtbHLH15	bHLH
c150098.0.1	AT3G10810			C3H
c150104.0.10	AT5G60690	IFL, IFL1, REV		Homeobox
c150104.0.11	AT5G60690	IFL, IFL1, REV		Homeobox
c150104.0.12	AT5G60690	IFL, IFL1, REV		Homeobox
c150104.0.3	AT5G60690	IFL, IFL1, REV		Homeobox
c150104.0.4	AT5G60690	IFL, IFL1, REV		Homeobox
c150104.0.5	AT5G60690	IFL, IFL1, REV		Homeobox
c150104.0.7	AT5G60690	IFL, IFL1, REV		Homeobox
c150104.0.9	AT5G60690	IFL, IFL1, REV		Homeobox
c150210.0.1	AT5G10280	ATMYB64, ATMYB92, MYB92	AtMYB92	MYB
c150210.0.2	AT1G63910	AtMYB103	AtMYB103	MYB
c150210.0.3	AT4G01680	AtMYB55, MYB55	AtMYB55	MYB
c150210.0.4	AT1G63910	AtMYB103	AtMYB103	MYB
c150210.0.5	AT4G01680	AtMYB55, MYB55	AtMYB55	MYB
c150302.0.1	AT5G08330			TCP
c150302.0.2	AT3G47620	AtTCP14		TCP
c150306.0.1	AT4G35550	HB-4, WOX13		Homeobox
c150306.0.2	AT4G35550	HB-4, WOX13		Homeobox
c150338.0.1	AT5G67450	AZF1		C2H2
c150360.0.1	AT5G24930	COL4		C2C2-CO-like
c150468.0.1	AT1G18750	AGL65		MADS
c150468.0.2	AT1G18750	AGL65		MADS
c150477.0.1	AT2G01060			G2-like
c150477.0.5	AT2G01060			G2-like
c150566.0.1	AT5G28300			Trihelix
c150566.0.2	AT5G28300			Trihelix
c15056.0.1	AT5G25190			AP2-EREBP
c150613.0.1	AT3G02860			C2H2
c150629.0.1	AT2G43000	anac042		NAC
c150639.0.1	AT1G04850			C2H2
c150708.0.1	AT1G34370	STOP1		C2H2
c150756.0.2	AT5G47220	ATERF-2, ATERF2, ERF2	AtERF2	AP2-EREBP
c150926.0.1	AT5G47660			Trihelix
c150951.0.1	AT5G37020	ARF8		ARF
c150978.0.1	AT2G36890	ATMYB38, BIT1, MYB38, RAX2	AtMYB38	MYB
c150978.0.2	AT5G57620	AtMYB36, MYB36	AtMYB36	MYB
c150978.0.3	AT2G36890	ATMYB38, BIT1, MYB38, RAX2	AtMYB38	MYB
c151022.0.1	AT3G57150	AtCBF5, AtNAP57, CBF5, NAP57		NAC
c151023.0.1	AT1G02065	SPL8		SBP
c151023.0.2	AT1G02065	SPL8		SBP
c151057.0.1	AT4G26580			C3H
c151057.0.3	AT4G26580			C3H
c151057.0.6	AT4G26580			C3H
c151063.0.1	AT1G12040	LRX1		Trihelix
c151092.0.1	AT5G62020	AT-HSFB2A, HSF6, HSFB2A		HSF
c151127.0.1	AT4G32010	HSI2-L1, HSL1, VAL2		ABI3VP1
c151127.0.2	AT4G32010	HSI2-L1, HSL1, VAL2		ABI3VP1
c151127.0.3	AT4G32010	HSI2-L1, HSL1, VAL2		ABI3VP1
c151127.0.4	AT4G32010	HSI2-L1, HSL1, VAL2		ABI3VP1
c151127.0.5	AT4G32010	HSI2-L1, HSL1, VAL2		ABI3VP1
c151127.0.6	AT4G32010	HSI2-L1, HSL1, VAL2		ABI3VP1
c151127.0.7	AT4G32010	HSI2-L1, HSL1, VAL2		ABI3VP1
c151127.0.8	AT4G32010	HSI2-L1, HSL1, VAL2		ABI3VP1
c151148.0.1	AT5G66070			C3H
c151148.0.2	AT5G66070			C3H
c151172.0.1	AT4G36930	SPT	AtbHLH24	bHLH
c151172.0.2	AT4G36930	SPT	AtbHLH24	bHLH
c151185.0.2	AT3G05760			C2H2
c151265.0.1	AT5G48150	PAT1		GRAS
c151265.0.2	AT5G48150	PAT1		GRAS
c151265.0.3	AT5G48150	PAT1		GRAS
c151266.0.1	AT1G35540	ARF14		ARF
c151266.0.2	AT1G35540	ARF14		ARF
c151266.0.3	AT1G35540	ARF14		ARF
c151266.0.4	AT1G35540	ARF14		ARF
c151272.3.1	AT1G75520	SRS5		C2H2
c151272.3.3	AT1G75520	SRS5		C2H2
c151299.2.1	AT3G48430	REF6		C2H2
c151329.0.1	AT2G02740	ATWHY3, PTAC11, T20F6.12, WHY3		Whirly
c151367.0.2	AT1G22380	AtUGT85A3	AtbHLH152	bHLH
c151398.0.1	AT5G62320	ATMYB99, ATMYBCU15, MYB99	AtMYB99	MYB
c151398.0.2	AT5G62320	ATMYB99, ATMYBCU15, MYB99	AtMYB99	MYB
c151398.0.3	AT4G22680	AtMYB85, MYB85	AtMYB85	MYB
c151409.0.1	AT2G45480	AtGRF9	AtGRF9	GRF
c151422.0.1	AT5G41430			C3H
c151422.0.2	AT5G41430			C3H
c151447.0.1	AT4G01680	AtMYB55, MYB55	AtMYB55	MYB
c151447.0.2	AT4G01680	AtMYB55, MYB55	AtMYB55	MYB
c151497.0.1	AT4G08150	BP, BP1, KNAT1		Homeobox
c151505.0.1	AT5G64750	ABR1		AP2-EREBP
c151517.0.1	AT1G08970	HAP5C, NF-YC9		CCAAT-HAP5
c151557.1.1	AT1G02065	SPL8		SBP
c151557.1.2	AT1G02065	SPL8		SBP
c151558.0.1	AT5G08130	BIM1	AtbHLH46	bHLH
c151558.0.10	AT1G69010	BIM2	AtbHLH102	bHLH
c151558.0.3	AT5G08130	BIM1	AtbHLH46	bHLH
c151558.0.4	AT1G69010	BIM2	AtbHLH102	bHLH
c151558.0.5	AT1G69010	BIM2	AtbHLH102	bHLH
c151558.0.6	AT5G08130	BIM1	AtbHLH46	bHLH
c151558.0.7	AT1G69010	BIM2	AtbHLH102	bHLH
c151558.0.8	AT1G69010	BIM2	AtbHLH102	bHLH
c151558.0.9	AT1G69010	BIM2	AtbHLH102	bHLH
c151581.0.14	AT5G60910	AGL8, FUL		MADS
c151581.0.20	AT5G60910	AGL8, FUL		MADS
c151581.0.21	AT5G60910	AGL8, FUL		MADS
c151581.0.3	AT5G60910	AGL8, FUL		MADS
c151584.1.1	AT1G27370	SPL10		SBP
c151584.1.2	AT1G27370	SPL10		SBP
c151584.1.3	AT1G27370	SPL10		SBP
c151594.0.1	AT2G41690	AT-HSFB3, HSFB3		HSF
c151611.0.1	AT1G21450	SCL1		GRAS
c151611.0.2	AT1G21450	SCL1		GRAS
c151611.0.3	AT1G21450	SCL1		GRAS
c151618.0.1	AT2G22750		AtbHLH18	bHLH
c151631.0.1	AT3G15210	ATERF-4, ATERF4, ERF4, RAP2.5	AtERF4	AP2-EREBP
c151632.0.1	AT3G02790			C2H2
c151632.0.2	AT3G02790			C2H2
c151632.0.3	AT3G02790			C2H2
c151632.0.4	AT3G02790			C2H2
c151632.0.5	AT3G02790			C2H2
c151655.0.1	AT4G26580			C3H
c151655.1.1	AT4G26580			C3H
c151655.1.2	AT4G26580			C3H
c151717.0.1	AT1G25340	AtMYB116, MYB116	AtMYB116	MYB
c151717.0.2	AT1G25340	AtMYB116, MYB116	AtMYB116	MYB
c151717.0.3	AT1G25340	AtMYB116, MYB116	AtMYB116	MYB
c151739.0.1	AT1G73760			C3H
c151795.0.1	AT1G62360	BUM, BUM1, SHL, STM, WAM, WAM1		Homeobox
c151795.0.2	AT1G62360	BUM, BUM1, SHL, STM, WAM, WAM1		Homeobox
c151826.0.1	AT4G12020	ATWRKY19, MAPKKK11, WRKY19	AtWRKY19	WRKY
c151826.0.3	AT4G12020	ATWRKY19, MAPKKK11, WRKY19	AtWRKY19	WRKY
c151835.0.1	AT1G08970	HAP5C, NF-YC9		CCAAT-HAP5
c151835.0.2	AT1G54830	NF-YC3		CCAAT-HAP5
c151849.0.1	AT3G16770	ATEBP, EBP, ERF72, RAP2.3		AP2-EREBP
c151849.0.2	AT3G16770	ATEBP, EBP, ERF72, RAP2.3		AP2-EREBP
c151854.0.1	AT3G27010	AT-TCP20, PCF1, TCP20		TCP
c151854.0.3	AT3G27010	AT-TCP20, PCF1, TCP20		TCP
c151859.0.1	AT2G47070	SPL1		SBP
c151859.0.3	AT2G47070	SPL1		SBP
c151859.0.5	AT2G47070	SPL1		SBP
c151859.0.6	AT2G47070	SPL1		SBP
c151873.0.1	AT2G27230	LHW	AtbHLH156	bHLH
c151873.0.2	AT2G27230	LHW	AtbHLH156	bHLH
c151879.0.1	AT1G59750	ARF1		ARF
c151895.0.1	AT5G05830			C3H
c151898.0.1	AT1G64380			AP2-EREBP
c151925.0.1	AT1G34370	STOP1		C2H2
c151925.0.2	AT1G34370	STOP1		C2H2
c151925.0.3	AT1G34370	STOP1		C2H2
c15192.0.1	AT1G63900			C3H
c1519501.0.1	AT3G18290	EMB2454		C2H2
c151959.1.1	AT1G09530	PAP3, PIF3, POC1	AtbHLH8	bHLH
c151959.1.2	AT1G09530	PAP3, PIF3, POC1	AtbHLH8	bHLH
c151959.1.4	AT1G09530	PAP3, PIF3, POC1	AtbHLH8	bHLH
c151959.1.5	AT1G09530	PAP3, PIF3, POC1	AtbHLH8	bHLH
c151976.0.1	AT5G51910			TCP
c152010.0.1	AT1G32240	KAN2		G2-like
c152010.0.2	AT1G32240	KAN2		G2-like
c152010.0.3	AT1G32240	KAN2		G2-like
c152010.0.4	AT1G32240	KAN2		G2-like
c152062.0.2	AT3G19910			C3H
c152189.0.1	AT3G25730			RAV
c152189.0.2	AT3G25730			RAV
c152189.0.3	AT3G25730			RAV
c152237.0.1	AT2G38470	ATWRKY33, WRKY33	AtWRKY33	WRKY
c152237.0.2	AT4G26640	AtWRKY20, WRKY20	AtWRKY20	WRKY
c152237.0.3	AT2G38470	ATWRKY33, WRKY33	AtWRKY33	WRKY
c152241.0.1	AT1G66230	AtMYB20, MYB20	AtMYB20	MYB
c152241.0.2	AT1G66230	AtMYB20, MYB20	AtMYB20	MYB
c152279.0.5	AT2G35000			C3H
c152279.0.6	AT2G35000			C3H
c152379.3.1	AT2G34830	AtWRKY35, MEE24, WRKY35	AtWRKY35	WRKY
c152379.3.2	AT4G01250	AtWRKY22, WRKY22	AtWRKY22	WRKY
c152379.3.3	AT4G01250	AtWRKY22, WRKY22	AtWRKY22	WRKY
c152379.3.5	AT2G34830	AtWRKY35, MEE24, WRKY35	AtWRKY35	WRKY
c152391.0.1	AT5G65510	AIL7		AP2-EREBP
c152391.0.2	AT5G65510	AIL7		AP2-EREBP
c152485.0.1	AT2G47460	ATMYB12, MYB12, PFG1	AtMYB12	MYB
c152485.0.2	AT2G47460	ATMYB12, MYB12, PFG1	AtMYB12	MYB
c152485.0.3	AT2G47460	ATMYB12, MYB12, PFG1	AtMYB12	MYB
c152485.0.4	AT2G47460	ATMYB12, MYB12, PFG1	AtMYB12	MYB
c152485.0.5	AT5G49330	AtMYB111	AtMYB111	MYB
c152485.0.6	AT5G49330	AtMYB111	AtMYB111	MYB
c152485.0.7	AT5G49330	AtMYB111	AtMYB111	MYB
c152495.0.1	AT1G66350	RGL, RGL1		GRAS
c152495.0.2	AT1G66350	RGL, RGL1		GRAS
c152495.0.3	AT2G01570	RGA, RGA1		GRAS
c152511.0.1	AT2G31180	ATMYB14, MYB14AT	AtMYB14	MYB
c152572.0.1	AT3G53310	REM20		REM
c152590.0.1	AT1G27660		AtbHLH110	bHLH
c152600.0.1	AT2G24630	ATCSLC08, ATCSLC8, CSLC08, REM14		REM
c152600.0.2	AT2G24630	ATCSLC08, ATCSLC8, CSLC08, REM14		REM
c152600.0.3	AT2G24630	ATCSLC08, ATCSLC8, CSLC08, REM14		REM
c152600.0.5	AT2G24630	ATCSLC08, ATCSLC8, CSLC08, REM14		REM
c152615.0.4	AT5G10280	ATMYB64, ATMYB92, MYB92	AtMYB92	MYB
c152621.1.1	AT1G68520	COL6		C2C2-CO-like
c1526365.0.1	AT4G24660	ATHB22, MEE68	AtHB22	ZF-HD
c152649.0.1	AT5G19790	RAP2.11		AP2-EREBP
c152670.0.1	AT5G67300	ATMYB44, ATMYBR1, MYBR1	AtMYB44	MYB
c152670.0.2	AT5G67300	ATMYB44, ATMYBR1, MYBR1	AtMYB44	MYB
c1527344.0.1	AT1G62700	ANAC026, VND5, VVND5		NAC
c152737.0.4	AT1G63100		AtGRAS8	GRAS
c152737.0.5	AT1G63100		AtGRAS8	GRAS
c152737.0.7	AT1G63100		AtGRAS8	GRAS
c152752.0.1	AT4G39780			AP2-EREBP
c152752.0.2	AT4G39780			AP2-EREBP
c152762.0.4	AT4G17750	ATHSF1, ATHSFA1A, HSF1, HSFA1A		HSF
c152789.0.3	AT4G17710	HDG4		Homeobox
c152822.0.1	AT5G06960	OBF5, OBF5/TGA5, TGA5	AtbZIP26	bZIP
c152822.0.2	AT5G06960	OBF5, OBF5/TGA5, TGA5	AtbZIP26	bZIP
c152822.0.3	AT5G06960	OBF5, OBF5/TGA5, TGA5	AtbZIP26	bZIP
c152822.0.4	AT5G06960	OBF5, OBF5/TGA5, TGA5	AtbZIP26	bZIP
c152843.0.2	AT5G08190	NF-YB12		CCAAT-DR1
c152883.0.3	AT1G63900			C3H
c152883.0.4	AT1G63900			C3H
c152899.0.1	AT5G01960			C3H
c152899.0.2	AT5G01960			C3H
c152902.0.1	AT2G31280	CPUORF7	AtbHLH155	bHLH
c152902.0.3	AT2G31280	CPUORF7	AtbHLH155	bHLH
c152908.0.1	AT5G39660	CDF2		C2C2-Dof
c152908.0.2	AT3G47500	CDF3		C2C2-Dof
c152908.0.3	AT3G47500	CDF3		C2C2-Dof
c152932.0.2	AT1G69330			C3H
c152932.0.3	AT1G69330			C3H
c152949.0.1	AT1G26590			C2H2
c152970.1.1	AT1G32240	KAN2		G2-like
c152970.1.2	AT1G32240	KAN2		G2-like
c152974.0.1	AT5G19790	RAP2.11		AP2-EREBP
c152974.0.2	AT5G19790	RAP2.11		AP2-EREBP
c152974.0.3	AT5G19790	RAP2.11		AP2-EREBP
c152974.0.4	AT5G19790	RAP2.11		AP2-EREBP
c153068.0.1	AT2G22840	AtGRF1	AtGRF1	GRF
c153068.0.2	AT2G22840	AtGRF1	AtGRF1	GRF
c153068.0.3	AT2G22840	AtGRF1	AtGRF1	GRF
c153068.0.4	AT2G22840	AtGRF1	AtGRF1	GRF
c153068.0.5	AT2G22840	AtGRF1	AtGRF1	GRF
c153082.0.1	AT1G73830	BEE3	AtbHLH50	bHLH
c153082.0.2	AT1G73830	BEE3	AtbHLH50	bHLH
c153082.0.3	AT5G50915		AtbHLH137	bHLH
c153082.0.4	AT5G50915		AtbHLH137	bHLH
c1531371.0.1	AT3G13540	ATMYB5	AtMYB5	MYB
c153139.0.1	AT4G12020	ATWRKY19, MAPKKK11, WRKY19	AtWRKY19	WRKY
c153187.0.1	AT3G57800		AtbHLH60	bHLH
c153187.0.2	AT2G42300		AtbHLH48	bHLH
c153187.0.5	AT3G57800		AtbHLH60	bHLH
c153187.0.6	AT3G57800		AtbHLH60	bHLH
c153187.0.8	AT2G42300		AtbHLH48	bHLH
c153187.0.9	AT3G57800		AtbHLH60	bHLH
c153209.0.2	AT1G10480	ZFP5		C2H2
c153215.0.1	AT3G56660	BZIP49	AtbZIP49	bZIP
c153216.0.3	AT5G37420	AGL105		MADS
c153216.0.4	AT5G37420	AGL105		MADS
c153216.0.5	AT5G37420	AGL105		MADS
c153239.0.1	AT5G66770	SCL4	AtGRAS32	GRAS
c153239.0.2	AT5G66770	SCL4	AtGRAS32	GRAS
c153239.0.3	AT5G66770	SCL4	AtGRAS32	GRAS
c153239.0.4	AT5G66770	SCL4	AtGRAS32	GRAS
c153252.0.1	AT1G28470	ANAC010, SND3		NAC
c153257.0.1	AT1G20823			C3H
c153257.0.2	AT1G20823			C3H
c153257.0.3	AT1G20823			C3H
c153271.0.1	AT1G20980	ATSPL14, FBR6, SPL14, SPL1R2		SBP
c153271.1.1	AT1G20980	ATSPL14, FBR6, SPL14, SPL1R2		SBP
c153271.1.2	AT1G20980	ATSPL14, FBR6, SPL14, SPL1R2		SBP
c153272.0.1	AT3G15210	ATERF-4, ATERF4, ERF4, RAP2.5	AtERF4	AP2-EREBP
c153272.0.3	AT3G15210	ATERF-4, ATERF4, ERF4, RAP2.5	AtERF4	AP2-EREBP
c153300.0.1	AT2G01060			G2-like
c153307.0.1	AT2G22750		AtbHLH18	bHLH
c153311.0.1	AT3G20640		AtbHLH123	bHLH
c153311.0.2	AT3G20640		AtbHLH123	bHLH
c153311.0.3	AT3G20640		AtbHLH123	bHLH
c153311.0.4	AT3G20640		AtbHLH123	bHLH
c153311.0.5	AT3G20640		AtbHLH123	bHLH
c153328.0.1	AT1G69310	AtWRKY57, WRKY57	AtWRKY57	WRKY
c153333.0.1	AT4G23750	CRF2		AP2-EREBP
c153333.0.3	AT4G23750	CRF2		AP2-EREBP
c153381.0.1	AT5G20510	AL5		Alfin-like
c153381.0.2	AT5G20510	AL5		Alfin-like
c153381.0.3	AT5G20510	AL5		Alfin-like
c153381.0.4	AT5G26210	AL4		Alfin-like
c153381.0.5	AT5G20510	AL5		Alfin-like
c153419.0.17	AT1G12040	LRX1		Trihelix
c153473.0.1	AT5G53980	ATHB52		Homeobox
c153473.0.2	AT5G53980	ATHB52		Homeobox
c153473.1.10	AT3G19290	ABF4, AREB2	AtbZIP38	bZIP
c153474.0.1	AT2G44840	ATERF13, EREBP, ERF13	AtERF13	AP2-EREBP
c153488.0.1	AT5G02030	BLH9, BLR, HB-6, LSN, PNY, RPL, VAN		Homeobox
c153488.0.2	AT5G02030	BLH9, BLR, HB-6, LSN, PNY, RPL, VAN		Homeobox
c153488.0.3	AT5G02030	BLH9, BLR, HB-6, LSN, PNY, RPL, VAN		Homeobox
c153488.0.4	AT5G02030	BLH9, BLR, HB-6, LSN, PNY, RPL, VAN		Homeobox
c153488.0.5	AT5G02030	BLH9, BLR, HB-6, LSN, PNY, RPL, VAN		Homeobox
c153488.0.6	AT5G02030	BLH9, BLR, HB-6, LSN, PNY, RPL, VAN		Homeobox
c153498.0.1	AT3G20910	NF-YA9		CCAAT-HAP2
c153498.0.2	AT5G12840	ATHAP2A, EMB2220, HAP2A, NF-YA1		CCAAT-HAP2
c153498.0.3	AT3G20910	NF-YA9		CCAAT-HAP2
c153498.0.4	AT5G12840	ATHAP2A, EMB2220, HAP2A, NF-YA1		CCAAT-HAP2
c153498.0.5	AT3G20910	NF-YA9		CCAAT-HAP2
c153498.0.6	AT5G12840	ATHAP2A, EMB2220, HAP2A, NF-YA1		CCAAT-HAP2
c153498.0.7	AT5G12840	ATHAP2A, EMB2220, HAP2A, NF-YA1		CCAAT-HAP2
c153498.0.8	AT3G20910	NF-YA9		CCAAT-HAP2
c153498.0.9	AT5G12840	ATHAP2A, EMB2220, HAP2A, NF-YA1		CCAAT-HAP2
c153501.0.1	AT5G45580			G2-like
c1535416.0.1	AT3G04070	anac047		NAC
c153688.0.1	AT2G22840	AtGRF1	AtGRF1	GRF
c153688.0.2	AT2G22840	AtGRF1	AtGRF1	GRF
c153688.0.3	AT2G22840	AtGRF1	AtGRF1	GRF
c153693.0.1	AT1G47870	ATE2F2, ATE2FC, E2FC		E2F-DP
c153693.0.10	AT1G47870	ATE2F2, ATE2FC, E2FC		E2F-DP
c153693.0.12	AT1G47870	ATE2F2, ATE2FC, E2FC		E2F-DP
c153693.0.13	AT1G47870	ATE2F2, ATE2FC, E2FC		E2F-DP
c153693.0.14	AT1G47870	ATE2F2, ATE2FC, E2FC		E2F-DP
c153693.0.3	AT1G47870	ATE2F2, ATE2FC, E2FC		E2F-DP
c153693.0.4	AT1G47870	ATE2F2, ATE2FC, E2FC		E2F-DP
c153693.0.5	AT1G47870	ATE2F2, ATE2FC, E2FC		E2F-DP
c153693.0.7	AT1G47870	ATE2F2, ATE2FC, E2FC		E2F-DP
c153693.0.8	AT1G47870	ATE2F2, ATE2FC, E2FC		E2F-DP
c153723.0.3	AT5G04240	ELF6		C2H2
c153734.1.1	AT2G46810		AtbHLH70	bHLH
c1537381.0.1	AT5G52170	HDG7		Homeobox
c153740.0.1	AT5G64220		AtCAMTA2	CAMTA
c153740.0.2	AT5G64220		AtCAMTA2	CAMTA
c153740.0.4	AT5G64220		AtCAMTA2	CAMTA
c153740.0.5	AT5G64220		AtCAMTA2	CAMTA
[truncated: 3,677 more rows]
