# Supplementary material for: Global transcriptome and gene regulation network for secondary metabolite biosynthesis of tea plant (Camellia sinensis)
Source: BMC Genomics. 2015 Jul 29;16(1):560. doi: 10.1186/s12864-015-1773-0 (PMC4518527; doi:10.1186/s12864-015-1773-0)
Supplement: Additional file 3: — Transcription factor unigenes involved in flavonoid biosynthesis. An XLSX document containing a list of transcription factor (TF) unigenes involved in flavonoid biosynthesis. (XLSX 23 kb) [file 12864_2015_1773_MOESM3_ESM.xlsx]

## Sheet: Sheet1
Candidate target unigene	Gene name	TF unigene	Locus ID	Family Name
c157181.4.3	CHS	c162176.0.3	AT3G54810	C2C2-Gata
c157181.4.3	CHS	c163048.1.4	AT2G40620	bZIP
c157181.4.3	CHS	c164257.1.8	AT3G21175	C2C2-Gata
c157181.4.3	CHS	c168146.0.1	AT4G30930	WRKY
c157181.4.3	CHS	c129187.0.1	AT5G63470	CCAAT-HAP5
c157181.4.3	CHS	c131358.0.2	AT1G71450	AP2-EREBP
c157181.4.3	CHS	c136537.0.1	AT2G24630	REM
c157181.4.3	CHS	c139888.0.7	AT5G50570	SBP
c157181.4.3	CHS	c146050.0.1	AT1G14920	GRAS
c157181.4.3	CHS	c155443.0.2	AT2G01570	GRAS
c157181.4.3	CHS	c155712.0.2	AT2G22900	CAMTA
c150940.1.1	PAL	c151976.0.1	AT5G51910	TCP
c150940.1.1	PAL	c152908.0.1	AT5G39660	C2C2-Dof
c150940.1.1	PAL	c154283.0.1	AT2G24630	REM
c150940.1.1	PAL	c154631.1.1	AT4G37850	bHLH
c150940.1.1	PAL	c154997.0.1	AT1G43700	bZIP
c150940.1.1	PAL	c156611.1.1	AT3G53310	REM
c150940.1.1	PAL	c157123.0.3	AT4G17570	C2C2-Gata
c150940.1.1	PAL	c157140.0.1	AT4G38620	MYB
c150940.1.1	PAL	c157140.0.5	AT4G38620	MYB
c150940.1.1	PAL	c157140.0.9	AT4G38620	MYB
c150940.1.1	PAL	c158224.1.2	AT5G12850	C2H2
c150940.1.1	PAL	c159097.1.27	AT3G48100	ARR-B
c150940.1.1	PAL	c159212.1.1	AT3G50260	AP2-EREBP
c150940.1.1	PAL	c159857.3.3	AT4G38620	MYB
c150940.1.1	PAL	c159857.3.4	AT1G22640	MYB
c150940.1.1	PAL	c160412.0.3	AT1G22380	bHLH
c150940.1.1	PAL	c163847.0.24	AT2G35550	BBR/BPC
c150940.1.1	PAL	c163847.0.4	AT2G35550	BBR/BPC
c150940.1.1	PAL	c164454.0.1	AT5G40350	MYB
c150940.1.1	PAL	c164454.0.12	AT5G40350	MYB
c150940.1.1	PAL	c164454.0.16	AT5G40350	MYB
c150940.1.1	PAL	c164454.0.2	AT5G40350	MYB
c150940.1.1	PAL	c164454.0.3	AT5G40350	MYB
c150940.1.1	PAL	c167539.0.1	AT5G52510	GRAS
c150940.1.1	PAL	c170754.1.1	AT1G59640	bHLH
c150940.1.1	PAL	c182358.0.1	AT3G10470	C2H2
c150940.1.1	PAL	c56306.0.1	AT1G26260	bHLH
c150940.1.1	PAL	c57165.0.1	AT1G31640	MADS
c150940.1.1	PAL	c57940.0.1	AT1G74650	MYB
c150940.1.1	PAL	c90261.0.1	AT2G28200	C2H2
c150940.1.1	PAL	c92928.0.1	AT4G18770	MYB
c150940.1.1	PAL	c102540.0.1	AT3G10480	NAC
c150940.1.1	PAL	c108172.0.1	AT1G68920	bHLH
c150940.1.1	PAL	c108172.0.2	AT1G68920	bHLH
c150940.1.1	PAL	c114130.0.2	AT4G11880	MADS
c150940.1.1	PAL	c122759.0.1	AT3G23690	bHLH
c150940.1.1	PAL	c126341.0.1	AT3G52440	C2C2-Dof
c150940.1.1	PAL	c126692.0.1	AT3G62240	C2H2
c150940.1.1	PAL	c128050.0.1	AT2G26580	C2C2-YABBY
c150940.1.1	PAL	c131203.0.1	AT1G26960	Homeobox
c150940.1.1	PAL	c137536.0.1	AT1G59640	bHLH
c150940.1.1	PAL	c137560.0.1	AT3G28910	MYB
c150940.1.1	PAL	c137560.0.2	AT5G62470	MYB
c150940.1.1	PAL	c138543.0.2	AT3G23690	bHLH
c150940.1.1	PAL	c138678.0.3	AT1G68360	C2H2
c150940.1.1	PAL	c141172.0.1	AT1G15360	AP2-EREBP
c150940.1.1	PAL	c141224.0.1	AT3G58120	bZIP
c150940.1.1	PAL	c142244.1.3	AT1G69780	Homeobox
c150940.1.1	PAL	c143275.0.2	AT2G22800	Homeobox
c150940.1.1	PAL	c143548.0.1	AT1G66390	MYB
c150940.1.1	PAL	c145409.0.1	AT5G57660	C2C2-CO-like
c150940.1.1	PAL	c146801.0.1	AT1G50640	AP2-EREBP
c150940.1.1	PAL	c147443.1.2	AT3G18400	NAC
c150940.1.1	PAL	c147443.1.3	AT3G18400	NAC
c150940.1.1	PAL	c150032.0.1	AT1G59640	bHLH
c150940.1.1	PAL	c150032.0.2	AT1G59640	bHLH
c150940.1.1	PAL	c150032.0.4	AT1G59640	bHLH
c157181.4.1	CHS	c162176.0.3	AT3G54810	C2C2-Gata
c157181.4.1	CHS	c163048.1.4	AT2G40620	bZIP
c157181.4.1	CHS	c164257.1.8	AT3G21175	C2C2-Gata
c157181.4.1	CHS	c168146.0.1	AT4G30930	WRKY
c157181.4.1	CHS	c114231.0.1	AT3G56850	bZIP
c157181.4.1	CHS	c129187.0.1	AT5G63470	CCAAT-HAP5
c157181.4.1	CHS	c136537.0.1	AT2G24630	REM
c157181.4.1	CHS	c139888.0.7	AT5G50570	SBP
c157181.4.1	CHS	c146050.0.1	AT1G14920	GRAS
c157181.4.1	CHS	c153419.0.17	AT1G12040	Trihelix
c157181.4.1	CHS	c155443.0.2	AT2G01570	GRAS
c157181.4.1	CHS	c155497.0.1	AT5G45290	C3H
c157181.4.1	CHS	c155712.0.2	AT2G22900	CAMTA
c150940.1.3	PAL	c151976.0.1	AT5G51910	TCP
c150940.1.3	PAL	c154283.0.1	AT2G24630	REM
c150940.1.3	PAL	c154631.1.1	AT4G37850	bHLH
c150940.1.3	PAL	c154997.0.1	AT1G43700	bZIP
c150940.1.3	PAL	c154997.0.2	AT1G43700	bZIP
c150940.1.3	PAL	c157140.0.1	AT4G38620	MYB
c150940.1.3	PAL	c157140.0.5	AT4G38620	MYB
c150940.1.3	PAL	c157140.0.9	AT4G38620	MYB
c150940.1.3	PAL	c158224.1.2	AT5G12850	C2H2
c150940.1.3	PAL	c158229.0.1	AT5G08130	bHLH
c150940.1.3	PAL	c159097.1.27	AT3G48100	ARR-B
c150940.1.3	PAL	c159212.1.1	AT3G50260	AP2-EREBP
c150940.1.3	PAL	c159857.3.3	AT4G38620	MYB
c150940.1.3	PAL	c159857.3.4	AT1G22640	MYB
c150940.1.3	PAL	c163847.0.24	AT2G35550	BBR/BPC
c150940.1.3	PAL	c163847.0.4	AT2G35550	BBR/BPC
c150940.1.3	PAL	c164454.0.1	AT5G40350	MYB
c150940.1.3	PAL	c164454.0.12	AT5G40350	MYB
c150940.1.3	PAL	c164454.0.16	AT5G40350	MYB
c150940.1.3	PAL	c164454.0.2	AT5G40350	MYB
c150940.1.3	PAL	c164454.0.3	AT5G40350	MYB
c150940.1.3	PAL	c167539.0.1	AT5G52510	GRAS
c150940.1.3	PAL	c170754.1.1	AT1G59640	bHLH
c150940.1.3	PAL	c182358.0.1	AT3G10470	C2H2
c150940.1.3	PAL	c57165.0.1	AT1G31640	MADS
c150940.1.3	PAL	c57940.0.1	AT1G74650	MYB
c150940.1.3	PAL	c90261.0.1	AT2G28200	C2H2
c150940.1.3	PAL	c102540.0.1	AT3G10480	NAC
c150940.1.3	PAL	c105062.0.1	AT1G32240	G2-like
c150940.1.3	PAL	c108172.0.1	AT1G68920	bHLH
c150940.1.3	PAL	c108172.0.2	AT1G68920	bHLH
c150940.1.3	PAL	c114130.0.2	AT4G11880	MADS
c150940.1.3	PAL	c122759.0.1	AT3G23690	bHLH
c150940.1.3	PAL	c126341.0.1	AT3G52440	C2C2-Dof
c150940.1.3	PAL	c126692.0.1	AT3G62240	C2H2
c150940.1.3	PAL	c128050.0.1	AT2G26580	C2C2-YABBY
c150940.1.3	PAL	c137536.0.1	AT1G59640	bHLH
c150940.1.3	PAL	c137560.0.1	AT3G28910	MYB
c150940.1.3	PAL	c137560.0.2	AT5G62470	MYB
c150940.1.3	PAL	c138543.0.2	AT3G23690	bHLH
c150940.1.3	PAL	c138678.0.3	AT1G68360	C2H2
c150940.1.3	PAL	c141172.0.1	AT1G15360	AP2-EREBP
c150940.1.3	PAL	c141224.0.1	AT3G58120	bZIP
c150940.1.3	PAL	c142244.1.3	AT1G69780	Homeobox
c150940.1.3	PAL	c143275.0.2	AT2G22800	Homeobox
c150940.1.3	PAL	c143548.0.1	AT1G66390	MYB
c150940.1.3	PAL	c145409.0.1	AT5G57660	C2C2-CO-like
c150940.1.3	PAL	c146801.0.1	AT1G50640	AP2-EREBP
c150940.1.3	PAL	c147443.1.2	AT3G18400	NAC
c150940.1.3	PAL	c147443.1.3	AT3G18400	NAC
c150940.1.3	PAL	c150032.0.1	AT1G59640	bHLH
c150940.1.3	PAL	c150032.0.2	AT1G59640	bHLH
c150940.1.3	PAL	c150032.0.4	AT1G59640	bHLH
c153603.0.1	CHI	c114231.0.1	AT3G56850	bZIP
c147364.0.1	F3'H	c153768.0.4	AT1G62300	WRKY
c147364.0.1	F3'H	c171115.0.1	AT1G14920	GRAS
c147364.0.1	F3'H	c93188.0.1	AT1G66350	GRAS
c55100.0.1	LDOX	c140048.0.1	AT2G29660	C2H2
c150940.1.5	PAL	c161530.0.36	AT3G28920	ZF-HD
c150940.1.5	PAL	c114057.0.3	AT3G27010	TCP
c150940.1.5	PAL	c140146.0.6	AT3G01140	MYB
c136823.0.1	4CL	c161506.1.5	AT4G35550	Homeobox
c136823.0.1	4CL	c162140.4.1	AT2G37590	C2C2-Dof
c136823.0.1	4CL	c163123.0.5	AT5G07500	C2H2
c136665.0.1	C4H	c142041.0.1	AT3G25030	C3H
c136665.0.1	C4H	c113397.0.1	AT1G28470	NAC
c136665.0.1	C4H	c131731.0.2	AT4G24060	C2C2-Dof
c144332.0.1	F3H	c171115.0.1	AT1G14920	GRAS
c144332.0.1	F3H	c114231.0.1	AT3G56850	bZIP
c121586.0.1	DFR	c137975.0.1	AT2G19380	C2H2
c121586.0.1	DFR	c144181.0.1	AT3G56850	bZIP
c121586.0.1	DFR	c153419.0.17	AT1G12040	Trihelix
c121586.0.1	DFR	c158251.0.1	AT4G36060	bHLH
c121586.0.1	DFR	c159140.0.5	AT5G06950	bZIP
c121586.0.1	DFR	c159140.0.6	AT5G06950	bZIP
c121586.0.1	DFR	c160978.0.37	AT4G37740	GRF
c121586.0.1	DFR	c163252.0.1	AT5G01310	C2H2
c121586.0.1	DFR	c57824.0.1	AT3G23690	bHLH
c121586.0.1	DFR	c105584.0.1	AT1G51600	C2C2-Gata
c121586.0.1	DFR	c114231.0.1	AT3G56850	bZIP
c147215.0.1	4CL	c155443.0.2	AT2G01570	GRAS
c147215.0.1	4CL	c155443.0.3	AT2G01570	GRAS
c147215.0.1	4CL	c155712.0.2	AT2G22900	CAMTA
c147215.0.1	4CL	c161530.0.36	AT3G28920	ZF-HD
c147215.0.1	4CL	c162176.0.3	AT3G54810	C2C2-Gata
c147215.0.1	4CL	c164257.1.8	AT3G21175	C2C2-Gata
c147215.0.1	4CL	c168146.0.1	AT4G30930	WRKY
c147215.0.1	4CL	c129187.0.1	AT5G63470	CCAAT-HAP5
c147215.0.1	4CL	c136537.0.1	AT2G24630	REM
c147215.0.1	4CL	c146050.0.1	AT1G14920	GRAS
c150940.1.10	PAL	c151976.0.1	AT5G51910	TCP
c150940.1.10	PAL	c152908.0.1	AT5G39660	C2C2-Dof
c150940.1.10	PAL	c154283.0.1	AT2G24630	REM
c150940.1.10	PAL	c154631.1.1	AT4G37850	bHLH
c150940.1.10	PAL	c154997.0.1	AT1G43700	bZIP
c150940.1.10	PAL	c156611.1.1	AT3G53310	REM
c150940.1.10	PAL	c157123.0.3	AT4G17570	C2C2-Gata
c150940.1.10	PAL	c157140.0.1	AT4G38620	MYB
c150940.1.10	PAL	c157140.0.5	AT4G38620	MYB
c150940.1.10	PAL	c157140.0.9	AT4G38620	MYB
c150940.1.10	PAL	c158224.1.2	AT5G12850	C2H2
c150940.1.10	PAL	c159097.1.27	AT3G48100	ARR-B
c150940.1.10	PAL	c159212.1.1	AT3G50260	AP2-EREBP
c150940.1.10	PAL	c159857.3.3	AT4G38620	MYB
c150940.1.10	PAL	c159857.3.4	AT1G22640	MYB
c150940.1.10	PAL	c160412.0.3	AT1G22380	bHLH
c150940.1.10	PAL	c161687.0.5	AT3G07940	C2H2
c150940.1.10	PAL	c161687.0.9	AT3G07940	C2H2
c150940.1.10	PAL	c163847.0.24	AT2G35550	BBR/BPC
c150940.1.10	PAL	c163847.0.4	AT2G35550	BBR/BPC
c150940.1.10	PAL	c164454.0.1	AT5G40350	MYB
c150940.1.10	PAL	c164454.0.12	AT5G40350	MYB
c150940.1.10	PAL	c164454.0.16	AT5G40350	MYB
c150940.1.10	PAL	c164454.0.2	AT5G40350	MYB
c150940.1.10	PAL	c164454.0.3	AT5G40350	MYB
c150940.1.10	PAL	c167539.0.1	AT5G52510	GRAS
c150940.1.10	PAL	c170754.1.1	AT1G59640	bHLH
c150940.1.10	PAL	c173861.0.1	AT2G21230	bZIP
c150940.1.10	PAL	c182358.0.1	AT3G10470	C2H2
c150940.1.10	PAL	c56306.0.1	AT1G26260	bHLH
c150940.1.10	PAL	c57165.0.1	AT1G31640	MADS
c150940.1.10	PAL	c57940.0.1	AT1G74650	MYB
c150940.1.10	PAL	c90261.0.1	AT2G28200	C2H2
c150940.1.10	PAL	c92928.0.1	AT4G18770	MYB
c150940.1.10	PAL	c102540.0.1	AT3G10480	NAC
c150940.1.10	PAL	c108172.0.1	AT1G68920	bHLH
c150940.1.10	PAL	c108172.0.2	AT1G68920	bHLH
c150940.1.10	PAL	c114130.0.2	AT4G11880	MADS
c150940.1.10	PAL	c122759.0.1	AT3G23690	bHLH
c150940.1.10	PAL	c126341.0.1	AT3G52440	C2C2-Dof
c150940.1.10	PAL	c126692.0.1	AT3G62240	C2H2
c150940.1.10	PAL	c128050.0.1	AT2G26580	C2C2-YABBY
c150940.1.10	PAL	c131203.0.1	AT1G26960	Homeobox
c150940.1.10	PAL	c137536.0.1	AT1G59640	bHLH
c150940.1.10	PAL	c137560.0.1	AT3G28910	MYB
c150940.1.10	PAL	c137560.0.2	AT5G62470	MYB
c150940.1.10	PAL	c138543.0.2	AT3G23690	bHLH
c150940.1.10	PAL	c138678.0.3	AT1G68360	C2H2
c150940.1.10	PAL	c141172.0.1	AT1G15360	AP2-EREBP
c150940.1.10	PAL	c141224.0.1	AT3G58120	bZIP
c150940.1.10	PAL	c142244.1.3	AT1G69780	Homeobox
c150940.1.10	PAL	c143275.0.2	AT2G22800	Homeobox
c150940.1.10	PAL	c143548.0.1	AT1G66390	MYB
c150940.1.10	PAL	c145409.0.1	AT5G57660	C2C2-CO-like
c150940.1.10	PAL	c146801.0.1	AT1G50640	AP2-EREBP
c150940.1.10	PAL	c147443.1.2	AT3G18400	NAC
c150940.1.10	PAL	c147443.1.3	AT3G18400	NAC
c150940.1.10	PAL	c150032.0.1	AT1G59640	bHLH
c150940.1.10	PAL	c150032.0.2	AT1G59640	bHLH
c150940.1.10	PAL	c150032.0.4	AT1G59640	bHLH
c150940.1.7	PAL	c151976.0.1	AT5G51910	TCP
c150940.1.7	PAL	c152908.0.1	AT5G39660	C2C2-Dof
c150940.1.7	PAL	c154283.0.1	AT2G24630	REM
c150940.1.7	PAL	c154631.1.1	AT4G37850	bHLH
c150940.1.7	PAL	c154842.0.4	AT1G77450	NAC
c150940.1.7	PAL	c154997.0.1	AT1G43700	bZIP
c150940.1.7	PAL	c156611.1.1	AT3G53310	REM
c150940.1.7	PAL	c157123.0.1	AT4G17570	C2C2-Gata
c150940.1.7	PAL	c157123.0.3	AT4G17570	C2C2-Gata
c150940.1.7	PAL	c157140.0.1	AT4G38620	MYB
c150940.1.7	PAL	c157140.0.5	AT4G38620	MYB
c150940.1.7	PAL	c157140.0.9	AT4G38620	MYB
c150940.1.7	PAL	c157543.0.1	AT5G39660	C2C2-Dof
c150940.1.7	PAL	c157543.0.2	AT5G39660	C2C2-Dof
c150940.1.7	PAL	c158224.1.2	AT5G12850	C2H2
c150940.1.7	PAL	c159097.1.27	AT3G48100	ARR-B
c150940.1.7	PAL	c159212.1.1	AT3G50260	AP2-EREBP
c150940.1.7	PAL	c159857.3.3	AT4G38620	MYB
c150940.1.7	PAL	c159857.3.4	AT1G22640	MYB
c150940.1.7	PAL	c160412.0.3	AT1G22380	bHLH
c150940.1.7	PAL	c161687.0.5	AT3G07940	C2H2
c150940.1.7	PAL	c161687.0.9	AT3G07940	C2H2
c150940.1.7	PAL	c163847.0.24	AT2G35550	BBR/BPC
c150940.1.7	PAL	c163847.0.4	AT2G35550	BBR/BPC
c150940.1.7	PAL	c164454.0.1	AT5G40350	MYB
c150940.1.7	PAL	c164454.0.12	AT5G40350	MYB
c150940.1.7	PAL	c164454.0.16	AT5G40350	MYB
c150940.1.7	PAL	c164454.0.2	AT5G40350	MYB
c150940.1.7	PAL	c164454.0.3	AT5G40350	MYB
c150940.1.7	PAL	c167539.0.1	AT5G52510	GRAS
c150940.1.7	PAL	c170754.1.1	AT1G59640	bHLH
c150940.1.7	PAL	c173861.0.1	AT2G21230	bZIP
c150940.1.7	PAL	c182358.0.1	AT3G10470	C2H2
c150940.1.7	PAL	c56306.0.1	AT1G26260	bHLH
c150940.1.7	PAL	c57165.0.1	AT1G31640	MADS
c150940.1.7	PAL	c90261.0.1	AT2G28200	C2H2
c150940.1.7	PAL	c92928.0.1	AT4G18770	MYB
c150940.1.7	PAL	c102540.0.1	AT3G10480	NAC
c150940.1.7	PAL	c108172.0.1	AT1G68920	bHLH
c150940.1.7	PAL	c108172.0.2	AT1G68920	bHLH
c150940.1.7	PAL	c114130.0.2	AT4G11880	MADS
c150940.1.7	PAL	c122759.0.1	AT3G23690	bHLH
c150940.1.7	PAL	c126341.0.1	AT3G52440	C2C2-Dof
c150940.1.7	PAL	c126692.0.1	AT3G62240	C2H2
c150940.1.7	PAL	c128050.0.1	AT2G26580	C2C2-YABBY
c150940.1.7	PAL	c131203.0.1	AT1G26960	Homeobox
c150940.1.7	PAL	c137536.0.1	AT1G59640	bHLH
c150940.1.7	PAL	c137560.0.1	AT3G28910	MYB
c150940.1.7	PAL	c137560.0.2	AT5G62470	MYB
c150940.1.7	PAL	c138543.0.2	AT3G23690	bHLH
c150940.1.7	PAL	c138678.0.3	AT1G68360	C2H2
c150940.1.7	PAL	c141172.0.1	AT1G15360	AP2-EREBP
c150940.1.7	PAL	c141224.0.1	AT3G58120	bZIP
c150940.1.7	PAL	c142244.1.3	AT1G69780	Homeobox
c150940.1.7	PAL	c143275.0.2	AT2G22800	Homeobox
c150940.1.7	PAL	c143548.0.1	AT1G66390	MYB
c150940.1.7	PAL	c143571.0.1	AT2G21320	C2C2-CO-like
c150940.1.7	PAL	c145409.0.1	AT5G57660	C2C2-CO-like
c150940.1.7	PAL	c146801.0.1	AT1G50640	AP2-EREBP
c150940.1.7	PAL	c147443.1.2	AT3G18400	NAC
c150940.1.7	PAL	c150032.0.1	AT1G59640	bHLH
c150940.1.7	PAL	c150032.0.2	AT1G59640	bHLH
c150940.1.7	PAL	c150032.0.4	AT1G59640	bHLH
c117873.0.1	CHS	c139888.0.2	AT5G50570	SBP
c117873.0.1	CHS	c146050.0.1	AT1G14920	GRAS
c117873.0.1	CHS	c114231.0.1	AT3G56850	bZIP
c147477.0.1	ANR	c171115.0.1	AT1G14920	GRAS
c136665.0.2	C4H	c203527.0.1	AT2G37590	C2C2-Dof
c136665.0.2	C4H	c92690.0.1	AT5G25190	AP2-EREBP
c166483.0.1	FLS	c167539.0.1	AT5G52510	GRAS
c166483.0.1	FLS	c57940.0.1	AT1G74650	MYB
c166483.0.1	FLS	c90261.0.1	AT2G28200	C2H2
c166483.0.1	FLS	c122759.0.1	AT3G23690	bHLH
c166483.0.1	FLS	c126341.0.1	AT3G52440	C2C2-Dof
c166483.0.1	FLS	c128050.0.1	AT2G26580	C2C2-YABBY
c166483.0.1	FLS	c137560.0.1	AT3G28910	MYB
c166483.0.1	FLS	c137560.0.2	AT5G62470	MYB
c166483.0.1	FLS	c138543.0.2	AT3G23690	bHLH
c166483.0.1	FLS	c145409.0.1	AT5G57660	C2C2-CO-like
c166483.0.1	FLS	c150032.0.1	AT1G59640	bHLH
c166483.0.1	FLS	c150032.0.2	AT1G59640	bHLH
c166483.0.1	FLS	c150032.0.4	AT1G59640	bHLH
c166483.0.1	FLS	c154283.0.1	AT2G24630	REM
c166483.0.1	FLS	c154997.0.1	AT1G43700	bZIP
c166483.0.1	FLS	c157140.0.1	AT4G38620	MYB
c166483.0.1	FLS	c157140.0.5	AT4G38620	MYB
c166483.0.1	FLS	c157140.0.9	AT4G38620	MYB
c166483.0.1	FLS	c159857.3.3	AT4G38620	MYB
c166483.0.1	FLS	c159857.3.4	AT1G22640	MYB
c166483.0.1	FLS	c163847.0.24	AT2G35550	BBR/BPC
c166483.0.1	FLS	c163847.0.4	AT2G35550	BBR/BPC
c166483.0.1	FLS	c164454.0.1	AT5G40350	MYB
c166483.0.1	FLS	c164454.0.16	AT5G40350	MYB
c166483.0.1	FLS	c164454.0.2	AT5G40350	MYB
c152519.0.1	FLS	c152485.0.1	AT2G47460	MYB
c152519.0.1	FLS	c152485.0.2	AT2G47460	MYB
c152519.0.1	FLS	c152485.0.3	AT2G47460	MYB
c152519.0.1	FLS	c152485.0.4	AT2G47460	MYB
c147477.0.2	ANR	c161620.0.7	AT3G01140	MYB
c147477.0.2	ANR	c161892.0.10	AT4G36780	BZR
c147477.0.2	ANR	c164269.0.4	AT3G50330	bHLH
c147477.0.2	ANR	c171115.0.1	AT1G14920	GRAS
c147477.0.2	ANR	c210067.0.1	AT1G28310	C2C2-Dof
c147477.0.2	ANR	c60887.0.1	AT5G52600	MYB
c155544.1.1	F3H	c157140.0.1	AT4G38620	MYB
c155544.1.1	F3H	c157140.0.5	AT4G38620	MYB
c155544.1.1	F3H	c157543.0.2	AT5G39660	C2C2-Dof
c155544.1.1	F3H	c158330.0.2	AT2G01940	C2H2
c155544.1.1	F3H	c158330.0.5	AT2G01940	C2H2
c155544.1.1	F3H	c159097.1.27	AT3G48100	ARR-B
c155544.1.1	F3H	c163374.0.1	AT3G54340	MADS
c155544.1.1	F3H	c163847.0.24	AT2G35550	BBR/BPC
c155544.1.1	F3H	c163847.0.4	AT2G35550	BBR/BPC
c155544.1.1	F3H	c164454.0.16	AT5G40350	MYB
c155544.1.1	F3H	c167539.0.1	AT5G52510	GRAS
c155544.1.1	F3H	c173861.0.1	AT2G21230	bZIP
c155544.1.1	F3H	c90261.0.1	AT2G28200	C2H2
c155544.1.1	F3H	c108172.0.1	AT1G68920	bHLH
c155544.1.1	F3H	c108172.0.2	AT1G68920	bHLH
c155544.1.1	F3H	c114130.0.2	AT4G11880	MADS
c155544.1.1	F3H	c122759.0.1	AT3G23690	bHLH
c155544.1.1	F3H	c126341.0.1	AT3G52440	C2C2-Dof
c155544.1.1	F3H	c128050.0.1	AT2G26580	C2C2-YABBY
c155544.1.1	F3H	c137560.0.2	AT5G62470	MYB
c155544.1.1	F3H	c138543.0.2	AT3G23690	bHLH
c155544.1.1	F3H	c138678.0.3	AT1G68360	C2H2
c155544.1.1	F3H	c141172.0.1	AT1G15360	AP2-EREBP
c155544.1.1	F3H	c141224.0.1	AT3G58120	bZIP
c155544.1.1	F3H	c142244.1.1	AT1G69780	Homeobox
c155544.1.1	F3H	c142244.1.3	AT1G69780	Homeobox
c155544.1.1	F3H	c143275.0.2	AT2G22800	Homeobox
c155544.1.1	F3H	c143548.0.1	AT1G66390	MYB
c155544.1.1	F3H	c146801.0.1	AT1G50640	AP2-EREBP
c155544.1.1	F3H	c146969.0.1	AT3G52440	C2C2-Dof
c155544.1.1	F3H	c150032.0.1	AT1G59640	bHLH
c155544.1.1	F3H	c150032.0.2	AT1G59640	bHLH
c155544.1.1	F3H	c150032.0.4	AT1G59640	bHLH
c155544.1.1	F3H	c154283.0.1	AT2G24630	REM
c155544.1.1	F3H	c154631.1.1	AT4G37850	bHLH
c119661.0.1	F3'H	c122759.0.1	AT3G23690	bHLH
c119661.0.1	F3'H	c126341.0.1	AT3G52440	C2C2-Dof
c119661.0.1	F3'H	c126692.0.1	AT3G62240	C2H2
c119661.0.1	F3'H	c128050.0.1	AT2G26580	C2C2-YABBY
c119661.0.1	F3'H	c131203.0.1	AT1G26960	Homeobox
c119661.0.1	F3'H	c137189.0.1	AT2G23320	WRKY
c119661.0.1	F3'H	c137536.0.1	AT1G59640	bHLH
c119661.0.1	F3'H	c137560.0.2	AT5G62470	MYB
c119661.0.1	F3'H	c138543.0.2	AT3G23690	bHLH
c119661.0.1	F3'H	c138678.0.3	AT1G68360	C2H2
c119661.0.1	F3'H	c141172.0.1	AT1G15360	AP2-EREBP
c119661.0.1	F3'H	c141183.0.1	AT1G69330	C3H
c119661.0.1	F3'H	c141224.0.1	AT3G58120	bZIP
c119661.0.1	F3'H	c142244.1.3	AT1G69780	Homeobox
c119661.0.1	F3'H	c143275.0.2	AT2G22800	Homeobox
c119661.0.1	F3'H	c143275.0.4	AT2G22800	Homeobox
c119661.0.1	F3'H	c143429.0.3	AT5G25220	Homeobox
c119661.0.1	F3'H	c143548.0.1	AT1G66390	MYB
c119661.0.1	F3'H	c145409.0.1	AT5G57660	C2C2-CO-like
c119661.0.1	F3'H	c146801.0.1	AT1G50640	AP2-EREBP
c119661.0.1	F3'H	c147443.1.2	AT3G18400	NAC
c119661.0.1	F3'H	c150032.0.1	AT1G59640	bHLH
c119661.0.1	F3'H	c150032.0.2	AT1G59640	bHLH
c119661.0.1	F3'H	c150032.0.4	AT1G59640	bHLH
c119661.0.1	F3'H	c151835.0.1	AT1G08970	CCAAT-HAP5
c119661.0.1	F3'H	c151976.0.1	AT5G51910	TCP
c119661.0.1	F3'H	c152908.0.1	AT5G39660	C2C2-Dof
c119661.0.1	F3'H	c154283.0.1	AT2G24630	REM
c119661.0.1	F3'H	c154631.1.1	AT4G37850	bHLH
c119661.0.1	F3'H	c154842.0.4	AT1G77450	NAC
c119661.0.1	F3'H	c154997.0.1	AT1G43700	bZIP
c119661.0.1	F3'H	c155833.1.1	AT1G26800	C3H
c119661.0.1	F3'H	c156611.1.1	AT3G53310	REM
c119661.0.1	F3'H	c157123.0.3	AT4G17570	C2C2-Gata
c119661.0.1	F3'H	c157140.0.1	AT4G38620	MYB
c119661.0.1	F3'H	c157140.0.5	AT4G38620	MYB
c119661.0.1	F3'H	c157140.0.9	AT4G38620	MYB
c119661.0.1	F3'H	c157543.0.2	AT5G39660	C2C2-Dof
c119661.0.1	F3'H	c158224.1.2	AT5G12850	C2H2
c119661.0.1	F3'H	c159097.1.27	AT3G48100	ARR-B
c119661.0.1	F3'H	c159212.1.1	AT3G50260	AP2-EREBP
c119661.0.1	F3'H	c159857.3.3	AT4G38620	MYB
c119661.0.1	F3'H	c159857.3.4	AT1G22640	MYB
c119661.0.1	F3'H	c160412.0.3	AT1G22380	bHLH
c119661.0.1	F3'H	c161687.0.5	AT3G07940	C2H2
c119661.0.1	F3'H	c161687.0.6	AT3G07940	C2H2
c119661.0.1	F3'H	c161687.0.9	AT3G07940	C2H2
c119661.0.1	F3'H	c163847.0.24	AT2G35550	BBR/BPC
c119661.0.1	F3'H	c163847.0.4	AT2G35550	BBR/BPC
c119661.0.1	F3'H	c164454.0.1	AT5G40350	MYB
c119661.0.1	F3'H	c164454.0.12	AT5G40350	MYB
c119661.0.1	F3'H	c164454.0.16	AT5G40350	MYB
c119661.0.1	F3'H	c164454.0.2	AT5G40350	MYB
c119661.0.1	F3'H	c164454.0.3	AT5G40350	MYB
c119661.0.1	F3'H	c167539.0.1	AT5G52510	GRAS
c119661.0.1	F3'H	c170754.1.1	AT1G59640	bHLH
c119661.0.1	F3'H	c182358.0.1	AT3G10470	C2H2
c119661.0.1	F3'H	c55001.0.1	AT2G23290	MYB
c119661.0.1	F3'H	c56306.0.1	AT1G26260	bHLH
c119661.0.1	F3'H	c57165.0.1	AT1G31640	MADS
c119661.0.1	F3'H	c90261.0.1	AT2G28200	C2H2
c119661.0.1	F3'H	c102540.0.1	AT3G10480	NAC
c119661.0.1	F3'H	c108172.0.1	AT1G68920	bHLH
c119661.0.1	F3'H	c108172.0.2	AT1G68920	bHLH
c119661.0.1	F3'H	c113176.0.1	AT3G57480	C2H2
c119661.0.1	F3'H	c114130.0.2	AT4G11880	MADS
c132255.0.1	FLS	c144181.0.1	AT3G56850	bZIP
c132255.0.1	FLS	c159140.0.5	AT5G06950	bZIP
c132255.0.1	FLS	c159140.0.6	AT5G06950	bZIP
c132255.0.1	FLS	c161180.0.2	AT4G12020	WRKY
c132255.0.1	FLS	c171115.0.1	AT1G14920	GRAS
c132255.0.1	FLS	c57824.0.1	AT3G23690	bHLH
c132255.0.1	FLS	c114231.0.1	AT3G56850	bZIP
c157181.4.2	CHS	c162176.0.3	AT3G54810	C2C2-Gata
c157181.4.2	CHS	c163048.1.4	AT2G40620	bZIP
c157181.4.2	CHS	c164257.1.8	AT3G21175	C2C2-Gata
c157181.4.2	CHS	c168146.0.1	AT4G30930	WRKY
c157181.4.2	CHS	c114231.0.1	AT3G56850	bZIP
c157181.4.2	CHS	c129187.0.1	AT5G63470	CCAAT-HAP5
c157181.4.2	CHS	c136537.0.1	AT2G24630	REM
c157181.4.2	CHS	c139888.0.2	AT5G50570	SBP
c157181.4.2	CHS	c139888.0.7	AT5G50570	SBP
c157181.4.2	CHS	c146050.0.1	AT1G14920	GRAS
c157181.4.2	CHS	c153419.0.17	AT1G12040	Trihelix
c157181.4.2	CHS	c155443.0.2	AT2G01570	GRAS
c157181.4.2	CHS	c155497.0.1	AT5G45290	C3H
c157181.4.2	CHS	c155712.0.2	AT2G22900	CAMTA
c150940.1.6	PAL	c155712.0.2	AT2G22900	CAMTA
c150940.1.6	PAL	c161530.0.36	AT3G28920	ZF-HD
c150940.1.6	PAL	c162196.2.23	AT2G37260	WRKY
c150940.1.6	PAL	c131358.0.2	AT1G71450	AP2-EREBP
c150940.1.6	PAL	c138611.1.2	AT3G54810	C2C2-Gata
c150940.1.6	PAL	c140146.0.6	AT3G01140	MYB
