# Supplementary material for: Global transcriptome and gene regulation network for secondary metabolite biosynthesis of tea plant (Camellia sinensis)
Source: BMC Genomics. 2015 Jul 29;16(1):560. doi: 10.1186/s12864-015-1773-0 (PMC4518527; doi:10.1186/s12864-015-1773-0)
Supplement: Additional file 4: — Transcription factor unigenes involved in caffeine biosynthesis. An XLSX document containing a list of transcription factor (TF) unigenes involved in caffeine biosynthesis. (XLSX 15 kb) [file 12864_2015_1773_MOESM4_ESM.xlsx]

## Sheet: Sheet1
Candidate target unigene	Gene name	TF unigene	Locus ID	Family Name
c163053.0.16	AMPD	c151266.0.1	AT1G35540	ARF
c163053.0.16	AMPD	c151266.0.2	AT1G35540	ARF
c163053.0.16	AMPD	c151266.0.4	AT1G35540	ARF
c163053.0.16	AMPD	c151655.1.1	AT4G26580	C3H
c139571.0.1	APRT/AMPD	c141172.0.1	AT1G15360	AP2-EREBP
c139571.0.1	APRT/AMPD	c141224.0.1	AT3G58120	bZIP
c139571.0.1	APRT/AMPD	c142244.1.3	AT1G69780	Homeobox
c139571.0.1	APRT/AMPD	c143275.0.2	AT2G22800	Homeobox
c139571.0.1	APRT/AMPD	c143548.0.1	AT1G66390	MYB
c139571.0.1	APRT/AMPD	c143571.0.1	AT2G21320	C2C2-CO-like
c139571.0.1	APRT/AMPD	c145409.0.1	AT5G57660	C2C2-CO-like
c139571.0.1	APRT/AMPD	c147443.1.2	AT3G18400	NAC
c139571.0.1	APRT/AMPD	c147443.1.3	AT3G18400	NAC
c139571.0.1	APRT/AMPD	c150032.0.1	AT1G59640	bHLH
c139571.0.1	APRT/AMPD	c150032.0.2	AT1G59640	bHLH
c139571.0.1	APRT/AMPD	c150032.0.4	AT1G59640	bHLH
c139571.0.1	APRT/AMPD	c152908.0.1	AT5G39660	C2C2-Dof
c139571.0.1	APRT/AMPD	c154283.0.1	AT2G24630	REM
c139571.0.1	APRT/AMPD	c154631.1.1	AT4G37850	bHLH
c139571.0.1	APRT/AMPD	c154842.0.4	AT1G77450	NAC
c139571.0.1	APRT/AMPD	c154997.0.1	AT1G43700	bZIP
c139571.0.1	APRT/AMPD	c156611.1.1	AT3G53310	REM
c139571.0.1	APRT/AMPD	c157123.0.1	AT4G17570	C2C2-Gata
c139571.0.1	APRT/AMPD	c157123.0.3	AT4G17570	C2C2-Gata
c139571.0.1	APRT/AMPD	c157140.0.1	AT4G38620	MYB
c139571.0.1	APRT/AMPD	c157140.0.5	AT4G38620	MYB
c139571.0.1	APRT/AMPD	c157140.0.9	AT4G38620	MYB
c139571.0.1	APRT/AMPD	c157543.0.1	AT5G39660	C2C2-Dof
c139571.0.1	APRT/AMPD	c157543.0.2	AT5G39660	C2C2-Dof
c139571.0.1	APRT/AMPD	c158224.1.2	AT5G12850	C2H2
c139571.0.1	APRT/AMPD	c159097.1.27	AT3G48100	ARR-B
c139571.0.1	APRT/AMPD	c159212.1.1	AT3G50260	AP2-EREBP
c139571.0.1	APRT/AMPD	c159857.3.3	AT4G38620	MYB
c139571.0.1	APRT/AMPD	c159857.3.4	AT1G22640	MYB
c139571.0.1	APRT/AMPD	c160412.0.3	AT1G22380	bHLH
c139571.0.1	APRT/AMPD	c161687.0.5	AT3G07940	C2H2
c139571.0.1	APRT/AMPD	c161687.0.9	AT3G07940	C2H2
c139571.0.1	APRT/AMPD	c163847.0.24	AT2G35550	BBR/BPC
c139571.0.1	APRT/AMPD	c163847.0.4	AT2G35550	BBR/BPC
c139571.0.1	APRT/AMPD	c164454.0.1	AT5G40350	MYB
c139571.0.1	APRT/AMPD	c164454.0.12	AT5G40350	MYB
c139571.0.1	APRT/AMPD	c164454.0.16	AT5G40350	MYB
c139571.0.1	APRT/AMPD	c164454.0.2	AT5G40350	MYB
c139571.0.1	APRT/AMPD	c164454.0.3	AT5G40350	MYB
c139571.0.1	APRT/AMPD	c167539.0.1	AT5G52510	GRAS
c139571.0.1	APRT/AMPD	c170754.1.1	AT1G59640	bHLH
c139571.0.1	APRT/AMPD	c182358.0.1	AT3G10470	C2H2
c139571.0.1	APRT/AMPD	c57165.0.1	AT1G31640	MADS
c139571.0.1	APRT/AMPD	c57940.0.1	AT1G74650	MYB
c139571.0.1	APRT/AMPD	c90261.0.1	AT2G28200	C2H2
c139571.0.1	APRT/AMPD	c92928.0.1	AT4G18770	MYB
c139571.0.1	APRT/AMPD	c102540.0.1	AT3G10480	NAC
c139571.0.1	APRT/AMPD	c108172.0.1	AT1G68920	bHLH
c139571.0.1	APRT/AMPD	c108172.0.2	AT1G68920	bHLH
c139571.0.1	APRT/AMPD	c114130.0.2	AT4G11880	MADS
c139571.0.1	APRT/AMPD	c122759.0.1	AT3G23690	bHLH
c139571.0.1	APRT/AMPD	c126341.0.1	AT3G52440	C2C2-Dof
c139571.0.1	APRT/AMPD	c126692.0.1	AT3G62240	C2H2
c139571.0.1	APRT/AMPD	c128050.0.1	AT2G26580	C2C2-YABBY
c139571.0.1	APRT/AMPD	c131203.0.1	AT1G26960	Homeobox
c139571.0.1	APRT/AMPD	c137536.0.1	AT1G59640	bHLH
c139571.0.1	APRT/AMPD	c137560.0.2	AT5G62470	MYB
c139571.0.1	APRT/AMPD	c138543.0.2	AT3G23690	bHLH
c139571.0.1	APRT/AMPD	c138678.0.3	AT1G68360	C2H2
c147538.0.3	APRT	c157774.0.11	AT2G28550	AP2-EREBP
c139571.0.2	APRT/AMPD	c141172.0.1	AT1G15360	AP2-EREBP
c139571.0.2	APRT/AMPD	c141224.0.1	AT3G58120	bZIP
c139571.0.2	APRT/AMPD	c142244.1.3	AT1G69780	Homeobox
c139571.0.2	APRT/AMPD	c143275.0.2	AT2G22800	Homeobox
c139571.0.2	APRT/AMPD	c143548.0.1	AT1G66390	MYB
c139571.0.2	APRT/AMPD	c143571.0.1	AT2G21320	C2C2-CO-like
c139571.0.2	APRT/AMPD	c145409.0.1	AT5G57660	C2C2-CO-like
c139571.0.2	APRT/AMPD	c147443.1.2	AT3G18400	NAC
c139571.0.2	APRT/AMPD	c150032.0.1	AT1G59640	bHLH
c139571.0.2	APRT/AMPD	c150032.0.2	AT1G59640	bHLH
c139571.0.2	APRT/AMPD	c150032.0.4	AT1G59640	bHLH
c139571.0.2	APRT/AMPD	c152908.0.1	AT5G39660	C2C2-Dof
c139571.0.2	APRT/AMPD	c154283.0.1	AT2G24630	REM
c139571.0.2	APRT/AMPD	c154631.1.1	AT4G37850	bHLH
c139571.0.2	APRT/AMPD	c154842.0.4	AT1G77450	NAC
c139571.0.2	APRT/AMPD	c154997.0.1	AT1G43700	bZIP
c139571.0.2	APRT/AMPD	c156611.1.1	AT3G53310	REM
c139571.0.2	APRT/AMPD	c157123.0.1	AT4G17570	C2C2-Gata
c139571.0.2	APRT/AMPD	c157123.0.3	AT4G17570	C2C2-Gata
c139571.0.2	APRT/AMPD	c157140.0.1	AT4G38620	MYB
c139571.0.2	APRT/AMPD	c157140.0.5	AT4G38620	MYB
c139571.0.2	APRT/AMPD	c157140.0.9	AT4G38620	MYB
c139571.0.2	APRT/AMPD	c157543.0.1	AT5G39660	C2C2-Dof
c139571.0.2	APRT/AMPD	c157543.0.2	AT5G39660	C2C2-Dof
c139571.0.2	APRT/AMPD	c158224.1.2	AT5G12850	C2H2
c139571.0.2	APRT/AMPD	c159097.1.27	AT3G48100	ARR-B
c139571.0.2	APRT/AMPD	c159212.1.1	AT3G50260	AP2-EREBP
c139571.0.2	APRT/AMPD	c159857.3.3	AT4G38620	MYB
c139571.0.2	APRT/AMPD	c159857.3.4	AT1G22640	MYB
c139571.0.2	APRT/AMPD	c160412.0.3	AT1G22380	bHLH
c139571.0.2	APRT/AMPD	c163847.0.24	AT2G35550	BBR/BPC
c139571.0.2	APRT/AMPD	c163847.0.4	AT2G35550	BBR/BPC
c139571.0.2	APRT/AMPD	c164454.0.1	AT5G40350	MYB
c139571.0.2	APRT/AMPD	c164454.0.12	AT5G40350	MYB
c139571.0.2	APRT/AMPD	c164454.0.16	AT5G40350	MYB
c139571.0.2	APRT/AMPD	c164454.0.2	AT5G40350	MYB
c139571.0.2	APRT/AMPD	c164454.0.3	AT5G40350	MYB
c139571.0.2	APRT/AMPD	c167539.0.1	AT5G52510	GRAS
c139571.0.2	APRT/AMPD	c170754.1.1	AT1G59640	bHLH
c139571.0.2	APRT/AMPD	c182358.0.1	AT3G10470	C2H2
c139571.0.2	APRT/AMPD	c57165.0.1	AT1G31640	MADS
c139571.0.2	APRT/AMPD	c90261.0.1	AT2G28200	C2H2
c139571.0.2	APRT/AMPD	c92928.0.1	AT4G18770	MYB
c139571.0.2	APRT/AMPD	c102540.0.1	AT3G10480	NAC
c139571.0.2	APRT/AMPD	c108172.0.1	AT1G68920	bHLH
c139571.0.2	APRT/AMPD	c108172.0.2	AT1G68920	bHLH
c139571.0.2	APRT/AMPD	c114130.0.2	AT4G11880	MADS
c139571.0.2	APRT/AMPD	c122759.0.1	AT3G23690	bHLH
c139571.0.2	APRT/AMPD	c126341.0.1	AT3G52440	C2C2-Dof
c139571.0.2	APRT/AMPD	c126692.0.1	AT3G62240	C2H2
c139571.0.2	APRT/AMPD	c128050.0.1	AT2G26580	C2C2-YABBY
c139571.0.2	APRT/AMPD	c131203.0.1	AT1G26960	Homeobox
c139571.0.2	APRT/AMPD	c137536.0.1	AT1G59640	bHLH
c139571.0.2	APRT/AMPD	c137560.0.1	AT3G28910	MYB
c139571.0.2	APRT/AMPD	c137560.0.2	AT5G62470	MYB
c139571.0.2	APRT/AMPD	c138543.0.2	AT3G23690	bHLH
c139571.0.2	APRT/AMPD	c138678.0.3	AT1G68360	C2H2
c139571.0.2	APRT/AMPD	c139135.0.1	AT5G39660	C2C2-Dof
c159692.0.2	AMPD	c161106.0.2	AT1G30330	ARF
c159692.0.2	AMPD	c150032.0.3	AT1G59640	bHLH
c149778.0.1	Anase	c147443.1.3	AT3G18400	NAC
c147538.0.5	APRT/AMPD	c157774.0.11	AT2G28550	AP2-EREBP
c163053.0.36	AMPD	c151266.0.1	AT1G35540	ARF
c163053.0.36	AMPD	c151266.0.4	AT1G35540	ARF
c140551.0.2	5'-Nase	c156487.0.1	AT1G04790	C3H
c140551.0.2	5'-Nase	c114289.0.2	AT2G23760	Homeobox
c163053.0.35	AMPD	c163420.0.2	AT1G75540	C2C2-CO-like
c163053.0.35	AMPD	c171622.0.1	AT1G28360	AP2-EREBP
c163053.0.35	AMPD	c100572.0.1	AT4G29100	bHLH
c163053.0.35	AMPD	c151266.0.1	AT1G35540	ARF
c163053.0.35	AMPD	c151266.0.2	AT1G35540	ARF
c163053.0.35	AMPD	c151266.0.4	AT1G35540	ARF
c163053.0.35	AMPD	c158065.0.2	AT5G60690	Homeobox
c163053.0.35	AMPD	c158919.0.1	AT2G44840	AP2-EREBP
c163053.0.35	AMPD	c158919.0.4	AT2G44840	AP2-EREBP
c163053.0.35	AMPD	c162947.0.9	AT5G25160	C2H2
c163053.0.3	AMPD	c158944.0.2	AT2G33860	ARF
c160369.1.7	APRT	c161892.0.15	AT4G36780	BZR
c147538.0.4	APRT/AMPD	c157774.0.1	AT2G28550	AP2-EREBP
c147538.0.4	APRT/AMPD	c157774.0.11	AT2G28550	AP2-EREBP
c147538.0.4	APRT/AMPD	c157774.0.4	AT2G28550	AP2-EREBP
c147538.0.4	APRT/AMPD	c160978.0.14	AT4G37740	GRF
c147538.0.4	APRT/AMPD	c160978.0.33	AT4G37740	GRF
c147538.0.4	APRT/AMPD	c126094.0.4	AT1G69580	G2-like
c163053.0.39	AMPD	c151266.0.4	AT1G35540	ARF
c163053.0.27	AMPD	c152822.0.4	AT5G06960	bZIP
c163053.0.27	AMPD	c161314.0.3	AT4G32010	ABI3VP1
c163053.0.28	AMPD	c163420.0.1	AT1G75540	C2C2-CO-like
c163053.0.28	AMPD	c163420.0.2	AT1G75540	C2C2-CO-like
c163053.0.28	AMPD	c171622.0.1	AT1G28360	AP2-EREBP
c163053.0.28	AMPD	c55613.0.1	AT2G46590	C2C2-Dof
c163053.0.28	AMPD	c56151.0.1	AT4G24060	C2C2-Dof
c163053.0.28	AMPD	c57293.0.1	AT4G39780	AP2-EREBP
c163053.0.28	AMPD	c85648.0.1	AT2G46590	C2C2-Dof
c163053.0.28	AMPD	c92963.0.1	AT5G37420	MADS
c163053.0.28	AMPD	c97732.0.1	AT4G39410	WRKY
c163053.0.28	AMPD	c100572.0.1	AT4G29100	bHLH
c163053.0.28	AMPD	c113397.0.1	AT1G28470	NAC
c163053.0.28	AMPD	c120861.0.1	AT5G57150	bHLH
c163053.0.28	AMPD	c121518.0.1	AT2G37060	CCAAT-HAP3
c163053.0.28	AMPD	c124389.0.1	AT2G46590	C2C2-Dof
c163053.0.28	AMPD	c126455.0.1	AT2G24570	WRKY
c163053.0.28	AMPD	c132500.0.1	AT3G57670	C2H2
c163053.0.28	AMPD	c132517.0.1	AT5G16470	C2H2
c163053.0.28	AMPD	c132517.0.2	AT5G16470	C2H2
c163053.0.28	AMPD	c151266.0.1	AT1G35540	ARF
c163053.0.28	AMPD	c151266.0.2	AT1G35540	ARF
c163053.0.28	AMPD	c151266.0.4	AT1G35540	ARF
c163053.0.28	AMPD	c151655.1.1	AT4G26580	C3H
c163053.0.28	AMPD	c158065.0.2	AT5G60690	Homeobox
c163053.0.28	AMPD	c158919.0.1	AT2G44840	AP2-EREBP
c163053.0.28	AMPD	c158919.0.4	AT2G44840	AP2-EREBP
c163053.0.28	AMPD	c162466.0.15	AT1G63840	C3H
c163053.0.28	AMPD	c162947.0.9	AT5G25160	C2H2
c163053.0.38	AMPD	c159401.0.3	AT5G18550	C2H2
c163053.0.38	AMPD	c160106.0.4	AT5G12850	C2H2
c163053.0.23	AMPD	c152822.0.4	AT5G06960	bZIP
c163053.0.1	AMPD	c151266.0.4	AT1G35540	ARF
c163053.0.1	AMPD	c151655.1.1	AT4G26580	C3H
