# Supplementary material for: Global transcriptome and gene regulation network for secondary metabolite biosynthesis of tea plant (Camellia sinensis)
Source: BMC Genomics. 2015 Jul 29;16(1):560. doi: 10.1186/s12864-015-1773-0 (PMC4518527; doi:10.1186/s12864-015-1773-0)
Supplement: Additional file 5: — Transcription factor unigenes involved in theanine biosynthesis. An XLSX document containing a list of transcription factor (TF) unigenes involved in theanine biosynthesis. (XLSX 17 kb) [file 12864_2015_1773_MOESM5_ESM.xlsx]

## Sheet: The_network
Candidate target unigene	Gene name	TF unigene	Locus ID	Family Name
c114744.0.1	GLS	c146337.0.1	AT5G56270	WRKY
c114744.0.1	GLS	c147239.0.12	AT5G60910	MADS
c114744.0.1	GLS	c147239.0.14	AT5G60910	MADS
c114744.0.1	GLS	c147239.0.6	AT5G60910	MADS
c114744.0.1	GLS	c161602.0.1	AT5G01980	C3H
c114744.0.1	GLS	c189005.0.1	AT2G23760	Homeobox
c114744.0.1	GLS	c58009.0.1	AT2G23760	Homeobox
c163526.1.45	GLS	c56286.0.1	AT5G37420	MADS
c163526.1.45	GLS	c58009.0.1	AT2G23760	Homeobox
c87293.0.1	TS/GS	c124668.0.1	AT1G06040	Orphan
c87293.0.1	TS/GS	c147239.0.14	AT5G60910	MADS
c87293.0.1	TS/GS	c154617.0.1	AT1G43850	C2H2
c87293.0.1	TS/GS	c154617.0.2	AT1G43850	C2H2
c87293.0.1	TS/GS	c159134.1.3	AT5G41410	Homeobox
c87293.0.1	TS/GS	c166979.0.1	AT4G26150	C2C2-Gata
c87293.0.1	TS/GS	c189005.0.1	AT2G23760	Homeobox
c156730.0.2	ADC	c156934.0.5	AT3G07340	bHLH
c156730.0.2	ADC	c157208.0.5	AT5G07500	C2H2
c156730.0.2	ADC	c158166.0.2	AT1G33240	Trihelix
c156730.0.2	ADC	c158919.0.1	AT2G44840	AP2-EREBP
c156730.0.2	ADC	c158919.0.4	AT2G44840	AP2-EREBP
c156730.0.2	ADC	c158987.0.13	AT4G34000	bZIP
c156730.0.2	ADC	c160536.0.9	AT3G01470	Homeobox
c156730.0.2	ADC	c162947.0.9	AT5G25160	C2H2
c156730.0.2	ADC	c163123.0.6	AT5G07500	C2H2
c156730.0.2	ADC	c163181.0.18	AT2G46270	bZIP
c156730.0.2	ADC	c163420.0.1	AT1G75540	C2C2-CO-like
c156730.0.2	ADC	c163420.0.2	AT1G75540	C2C2-CO-like
c156730.0.2	ADC	c163420.0.4	AT1G75540	C2C2-CO-like
c156730.0.2	ADC	c168373.0.1	AT4G37260	MYB
c156730.0.2	ADC	c171622.0.1	AT1G28360	AP2-EREBP
c156730.0.2	ADC	c171696.0.1	AT2G24570	WRKY
c156730.0.2	ADC	c244052.0.1	AT4G30980	bHLH
c156730.0.2	ADC	c55613.0.1	AT2G46590	C2C2-Dof
c156730.0.2	ADC	c56151.0.1	AT4G24060	C2C2-Dof
c156730.0.2	ADC	c57293.0.1	AT4G39780	AP2-EREBP
c156730.0.2	ADC	c57301.0.1	AT4G39780	AP2-EREBP
c156730.0.2	ADC	c92963.0.1	AT5G37420	MADS
c156730.0.2	ADC	c95659.0.1	AT4G17500	AP2-EREBP
c156730.0.2	ADC	c113397.0.1	AT1G28470	NAC
c156730.0.2	ADC	c119751.0.2	AT1G34180	NAC
c156730.0.2	ADC	c120861.0.1	AT5G57150	bHLH
c156730.0.2	ADC	c124389.0.1	AT2G46590	C2C2-Dof
c156730.0.2	ADC	c125699.0.1	AT1G13260	RAV
c156730.0.2	ADC	c126455.0.1	AT2G24570	WRKY
c156730.0.2	ADC	c132500.0.1	AT3G57670	C2H2
c156730.0.2	ADC	c132500.0.2	AT3G57670	C2H2
c156730.0.2	ADC	c132517.0.2	AT5G16470	C2H2
c156730.0.2	ADC	c134661.0.1	AT1G28360	AP2-EREBP
c156730.0.2	ADC	c141870.0.1	AT1G73830	bHLH
c156730.0.2	ADC	c141902.0.1	AT1G07530	GRAS
c156730.0.2	ADC	c147906.0.1	AT5G04340	C2H2
c156730.0.2	ADC	c149102.1.1	AT1G28370	AP2-EREBP
c156730.0.2	ADC	c151266.0.4	AT1G35540	ARF
c156730.0.2	ADC	c151655.1.1	AT4G26580	C3H
c156730.0.2	ADC	c151849.0.1	AT3G16770	AP2-EREBP
c156730.0.2	ADC	c151849.0.2	AT3G16770	AP2-EREBP
c156730.0.2	ADC	c152379.3.1	AT2G34830	WRKY
c156730.0.2	ADC	c155968.1.2	AT1G80840	WRKY
c163063.0.68	GS	c163123.0.2	AT5G07500	C2H2
c163063.0.68	GS	c163123.0.6	AT5G07500	C2H2
c163063.0.68	GS	c163181.0.18	AT2G46270	bZIP
c163063.0.68	GS	c163420.0.1	AT1G75540	C2C2-CO-like
c163063.0.68	GS	c163420.0.2	AT1G75540	C2C2-CO-like
c163063.0.68	GS	c163420.0.3	AT1G75540	C2C2-CO-like
c163063.0.68	GS	c163420.0.4	AT1G75540	C2C2-CO-like
c163063.0.68	GS	c168373.0.1	AT4G37260	MYB
c163063.0.68	GS	c171622.0.1	AT1G28360	AP2-EREBP
c163063.0.68	GS	c171696.0.1	AT2G24570	WRKY
c163063.0.68	GS	c187964.0.1	AT4G36920	AP2-EREBP
c163063.0.68	GS	c244052.0.1	AT4G30980	bHLH
c163063.0.68	GS	c55613.0.1	AT2G46590	C2C2-Dof
c163063.0.68	GS	c56151.0.1	AT4G24060	C2C2-Dof
c163063.0.68	GS	c57293.0.1	AT4G39780	AP2-EREBP
c163063.0.68	GS	c57301.0.1	AT4G39780	AP2-EREBP
c163063.0.68	GS	c92963.0.1	AT5G37420	MADS
c163063.0.68	GS	c95659.0.1	AT4G17500	AP2-EREBP
c163063.0.68	GS	c97732.0.1	AT4G39410	WRKY
c163063.0.68	GS	c100572.0.1	AT4G29100	bHLH
c163063.0.68	GS	c113397.0.1	AT1G28470	NAC
c163063.0.68	GS	c119751.0.1	AT1G34180	NAC
c163063.0.68	GS	c119751.0.2	AT1G34180	NAC
c163063.0.68	GS	c120861.0.1	AT5G57150	bHLH
c163063.0.68	GS	c122748.0.1	AT3G52800	C2H2
c163063.0.68	GS	c122790.0.1	AT1G23540	Trihelix
c163063.0.68	GS	c124389.0.1	AT2G46590	C2C2-Dof
c163063.0.68	GS	c125699.0.1	AT1G13260	RAV
c163063.0.68	GS	c126455.0.1	AT2G24570	WRKY
c163063.0.68	GS	c127423.0.1	AT5G01960	C3H
c163063.0.68	GS	c131513.0.3	AT4G17980	NAC
c163063.0.68	GS	c131608.0.1	AT5G44210	AP2-EREBP
c163063.0.68	GS	c131731.0.2	AT4G24060	C2C2-Dof
c163063.0.68	GS	c132418.0.1	AT1G77200	AP2-EREBP
c163063.0.68	GS	c132500.0.1	AT3G57670	C2H2
c163063.0.68	GS	c132500.0.2	AT3G57670	C2H2
c163063.0.68	GS	c132517.0.2	AT5G16470	C2H2
c163063.0.68	GS	c134661.0.1	AT1G28360	AP2-EREBP
c163063.0.68	GS	c136113.0.1	AT3G05800	bHLH
c163063.0.68	GS	c140242.0.1	AT4G22680	MYB
c163063.0.68	GS	c140541.0.3	AT1G46480	Homeobox
c163063.0.68	GS	c141870.0.1	AT1G73830	bHLH
c163063.0.68	GS	c147906.0.1	AT5G04340	C2H2
c163063.0.68	GS	c149102.1.1	AT1G28370	AP2-EREBP
c163063.0.68	GS	c151266.0.2	AT1G35540	ARF
c163063.0.68	GS	c151655.1.1	AT4G26580	C3H
c163063.0.68	GS	c151849.0.1	AT3G16770	AP2-EREBP
c163063.0.68	GS	c151849.0.2	AT3G16770	AP2-EREBP
c163063.0.68	GS	c152379.3.1	AT2G34830	WRKY
c163063.0.68	GS	c152511.0.1	AT2G31180	MYB
c163063.0.68	GS	c155968.1.1	AT1G80840	WRKY
c163063.0.68	GS	c155968.1.2	AT1G80840	WRKY
c163063.0.68	GS	c155968.1.3	AT1G80840	WRKY
c163063.0.68	GS	c156934.0.5	AT3G07340	bHLH
c163063.0.68	GS	c157208.0.5	AT5G07500	C2H2
c163063.0.68	GS	c158919.0.1	AT2G44840	AP2-EREBP
c163063.0.68	GS	c158919.0.4	AT2G44840	AP2-EREBP
c163063.0.68	GS	c159813.0.9	AT1G03800	AP2-EREBP
c163063.0.68	GS	c159830.1.5	AT2G28550	AP2-EREBP
c163063.0.68	GS	c161943.0.1	AT1G12040	Trihelix
c163063.0.68	GS	c162466.0.15	AT1G63840	C3H
c163063.0.68	GS	c162899.3.1	AT4G18880	HSF
c163063.0.68	GS	c162947.0.9	AT5G25160	C2H2
c163063.0.7	GS	c163123.0.2	AT5G07500	C2H2
c163063.0.7	GS	c163123.0.6	AT5G07500	C2H2
c163063.0.7	GS	c163181.0.18	AT2G46270	bZIP
c163063.0.7	GS	c163420.0.1	AT1G75540	C2C2-CO-like
c163063.0.7	GS	c163420.0.2	AT1G75540	C2C2-CO-like
c163063.0.7	GS	c163420.0.3	AT1G75540	C2C2-CO-like
c163063.0.7	GS	c163420.0.4	AT1G75540	C2C2-CO-like
c163063.0.7	GS	c168373.0.1	AT4G37260	MYB
c163063.0.7	GS	c171622.0.1	AT1G28360	AP2-EREBP
c163063.0.7	GS	c171696.0.1	AT2G24570	WRKY
c163063.0.7	GS	c187964.0.1	AT4G36920	AP2-EREBP
c163063.0.7	GS	c244052.0.1	AT4G30980	bHLH
c163063.0.7	GS	c55613.0.1	AT2G46590	C2C2-Dof
c163063.0.7	GS	c56151.0.1	AT4G24060	C2C2-Dof
c163063.0.7	GS	c57293.0.1	AT4G39780	AP2-EREBP
c163063.0.7	GS	c57301.0.1	AT4G39780	AP2-EREBP
c163063.0.7	GS	c92963.0.1	AT5G37420	MADS
c163063.0.7	GS	c95659.0.1	AT4G17500	AP2-EREBP
c163063.0.7	GS	c97732.0.1	AT4G39410	WRKY
c163063.0.7	GS	c100572.0.1	AT4G29100	bHLH
c163063.0.7	GS	c113397.0.1	AT1G28470	NAC
c163063.0.7	GS	c119751.0.1	AT1G34180	NAC
c163063.0.7	GS	c119751.0.2	AT1G34180	NAC
c163063.0.7	GS	c120861.0.1	AT5G57150	bHLH
c163063.0.7	GS	c122748.0.1	AT3G52800	C2H2
c163063.0.7	GS	c122790.0.1	AT1G23540	Trihelix
c163063.0.7	GS	c124389.0.1	AT2G46590	C2C2-Dof
c163063.0.7	GS	c125699.0.1	AT1G13260	RAV
c163063.0.7	GS	c126455.0.1	AT2G24570	WRKY
c163063.0.7	GS	c131608.0.1	AT5G44210	AP2-EREBP
c163063.0.7	GS	c131731.0.2	AT4G24060	C2C2-Dof
c163063.0.7	GS	c132418.0.1	AT1G77200	AP2-EREBP
c163063.0.7	GS	c132500.0.1	AT3G57670	C2H2
c163063.0.7	GS	c132500.0.2	AT3G57670	C2H2
c163063.0.7	GS	c132517.0.2	AT5G16470	C2H2
c163063.0.7	GS	c134661.0.1	AT1G28360	AP2-EREBP
c163063.0.7	GS	c136113.0.1	AT3G05800	bHLH
c163063.0.7	GS	c140242.0.1	AT4G22680	MYB
c163063.0.7	GS	c140541.0.3	AT1G46480	Homeobox
c163063.0.7	GS	c141870.0.1	AT1G73830	bHLH
c163063.0.7	GS	c147906.0.1	AT5G04340	C2H2
c163063.0.7	GS	c149102.1.1	AT1G28370	AP2-EREBP
c163063.0.7	GS	c151266.0.2	AT1G35540	ARF
c163063.0.7	GS	c151655.1.1	AT4G26580	C3H
c163063.0.7	GS	c151849.0.1	AT3G16770	AP2-EREBP
c163063.0.7	GS	c151849.0.2	AT3G16770	AP2-EREBP
c163063.0.7	GS	c152379.3.1	AT2G34830	WRKY
c163063.0.7	GS	c152511.0.1	AT2G31180	MYB
c163063.0.7	GS	c155968.1.1	AT1G80840	WRKY
c163063.0.7	GS	c155968.1.2	AT1G80840	WRKY
c163063.0.7	GS	c155968.1.3	AT1G80840	WRKY
c163063.0.7	GS	c156934.0.5	AT3G07340	bHLH
c163063.0.7	GS	c157208.0.5	AT5G07500	C2H2
c163063.0.7	GS	c158919.0.1	AT2G44840	AP2-EREBP
c163063.0.7	GS	c158919.0.4	AT2G44840	AP2-EREBP
c163063.0.7	GS	c159813.0.9	AT1G03800	AP2-EREBP
c163063.0.7	GS	c159830.1.5	AT2G28550	AP2-EREBP
c163063.0.7	GS	c161943.0.1	AT1G12040	Trihelix
c163063.0.7	GS	c162466.0.15	AT1G63840	C3H
c163063.0.7	GS	c162899.3.1	AT4G18880	HSF
c163063.0.7	GS	c162947.0.9	AT5G25160	C2H2
c163063.0.4	GS	c163123.0.2	AT5G07500	C2H2
c163063.0.4	GS	c163123.0.6	AT5G07500	C2H2
c163063.0.4	GS	c163181.0.18	AT2G46270	bZIP
c163063.0.4	GS	c163420.0.1	AT1G75540	C2C2-CO-like
c163063.0.4	GS	c163420.0.2	AT1G75540	C2C2-CO-like
c163063.0.4	GS	c163420.0.3	AT1G75540	C2C2-CO-like
c163063.0.4	GS	c163420.0.4	AT1G75540	C2C2-CO-like
c163063.0.4	GS	c168373.0.1	AT4G37260	MYB
c163063.0.4	GS	c171622.0.1	AT1G28360	AP2-EREBP
c163063.0.4	GS	c171696.0.1	AT2G24570	WRKY
c163063.0.4	GS	c187964.0.1	AT4G36920	AP2-EREBP
c163063.0.4	GS	c244052.0.1	AT4G30980	bHLH
c163063.0.4	GS	c55613.0.1	AT2G46590	C2C2-Dof
c163063.0.4	GS	c56151.0.1	AT4G24060	C2C2-Dof
c163063.0.4	GS	c57293.0.1	AT4G39780	AP2-EREBP
c163063.0.4	GS	c57301.0.1	AT4G39780	AP2-EREBP
c163063.0.4	GS	c92963.0.1	AT5G37420	MADS
c163063.0.4	GS	c95659.0.1	AT4G17500	AP2-EREBP
c163063.0.4	GS	c97732.0.1	AT4G39410	WRKY
c163063.0.4	GS	c100572.0.1	AT4G29100	bHLH
c163063.0.4	GS	c113397.0.1	AT1G28470	NAC
c163063.0.4	GS	c119751.0.1	AT1G34180	NAC
c163063.0.4	GS	c119751.0.2	AT1G34180	NAC
c163063.0.4	GS	c120861.0.1	AT5G57150	bHLH
c163063.0.4	GS	c122748.0.1	AT3G52800	C2H2
c163063.0.4	GS	c122790.0.1	AT1G23540	Trihelix
c163063.0.4	GS	c124389.0.1	AT2G46590	C2C2-Dof
c163063.0.4	GS	c125699.0.1	AT1G13260	RAV
c163063.0.4	GS	c126455.0.1	AT2G24570	WRKY
c163063.0.4	GS	c131608.0.1	AT5G44210	AP2-EREBP
c163063.0.4	GS	c131731.0.2	AT4G24060	C2C2-Dof
c163063.0.4	GS	c132418.0.1	AT1G77200	AP2-EREBP
c163063.0.4	GS	c132500.0.1	AT3G57670	C2H2
c163063.0.4	GS	c132500.0.2	AT3G57670	C2H2
c163063.0.4	GS	c132517.0.2	AT5G16470	C2H2
c163063.0.4	GS	c134661.0.1	AT1G28360	AP2-EREBP
c163063.0.4	GS	c136113.0.1	AT3G05800	bHLH
c163063.0.4	GS	c140242.0.1	AT4G22680	MYB
c163063.0.4	GS	c140541.0.3	AT1G46480	Homeobox
c163063.0.4	GS	c141870.0.1	AT1G73830	bHLH
c163063.0.4	GS	c147906.0.1	AT5G04340	C2H2
c163063.0.4	GS	c149102.1.1	AT1G28370	AP2-EREBP
c163063.0.4	GS	c151266.0.2	AT1G35540	ARF
c163063.0.4	GS	c151655.1.1	AT4G26580	C3H
c163063.0.4	GS	c151849.0.1	AT3G16770	AP2-EREBP
c163063.0.4	GS	c151849.0.2	AT3G16770	AP2-EREBP
c163063.0.4	GS	c152379.3.1	AT2G34830	WRKY
c163063.0.4	GS	c152511.0.1	AT2G31180	MYB
c163063.0.4	GS	c155968.1.1	AT1G80840	WRKY
c163063.0.4	GS	c155968.1.2	AT1G80840	WRKY
c163063.0.4	GS	c155968.1.3	AT1G80840	WRKY
c163063.0.4	GS	c156934.0.5	AT3G07340	bHLH
c163063.0.4	GS	c157208.0.5	AT5G07500	C2H2
c163063.0.4	GS	c158919.0.1	AT2G44840	AP2-EREBP
c163063.0.4	GS	c158919.0.4	AT2G44840	AP2-EREBP
c163063.0.4	GS	c159813.0.9	AT1G03800	AP2-EREBP
c163063.0.4	GS	c159830.1.5	AT2G28550	AP2-EREBP
c163063.0.4	GS	c161943.0.1	AT1G12040	Trihelix
c163063.0.4	GS	c162466.0.15	AT1G63840	C3H
c163063.0.4	GS	c162899.3.1	AT4G18880	HSF
c163063.0.4	GS	c162947.0.9	AT5G25160	C2H2
