# Supplementary material for: Global transcriptome and gene regulation network for secondary metabolite biosynthesis of tea plant (Camellia sinensis)
Source: BMC Genomics. 2015 Jul 29;16(1):560. doi: 10.1186/s12864-015-1773-0 (PMC4518527; doi:10.1186/s12864-015-1773-0)
Supplement: Additional file 6: — List of primers used for RT-PCR verification. A DOCX document containing a list of primers used for RT-PCR verification. (XLSX 16 kb) [file 12864_2015_1773_MOESM6_ESM.xlsx]

## Sheet: Sheet1
Unigene ID	Sense primer	Antisense primer
c161946.0.1	5' CTGGCTGTGCCATTGAGGC 3'	5' GCGGGGAAGGTGAACGAA 3'
c113732.0.1	5' GAAGAGTTCAGTGCATGAAGGTGTG 3'	5' GCTTGAGTGAGTGGAGGAAGGTAAG 3'
c132544.0.1	5' CCTTTGGCTTCGGTGGAGG 3'	5' ATGCTGGCATGCAAGTGCG 3'
c141128.0.1	5' ACAGAGGGAAAAGAGGAAACAACC 3'	5' GAAGACTGGCAGTGCTGCAACC 3'
c143646.0.1	5' CCACATAAGAACACAGACAGAGACATT 3'	5' GCATGGGAGAAGATAAAGAGGGATAA 3'
c140569.0.1	5' AGAGGAAAAGGTGGAAGAGAAAGA 3'	5' GAATTGTGGGAGAAAGAAGGAATC 3'
c54800.0.1	5' CCATCACAGCCACACAAAAAACTG 3'	5' ATTAAGTGCAGGCAGCACCTTACC 3'
c54795.0.1	5' GGCTTGCCGCTCTTTCCAAC 3'	5' GCTCTACGCCGACACCACTCC 3'
c164525.0.1	5' GCAAAGGAGGAGCCAAGCG 3'	5' CTCTGCGAGCCAGACGACG 3'
c153180.0.1	5' AGCCCGTCTCTGTCGGAGTATC 3'	5' GAAGAAAAGAGCGATGTTGGGAT 3'
c132255.0.1	5' AGCTTAAAGAACTCCTCCCCAAC 3'	5' GTGATCTCCCTCTCTCAACCACAC 3'
c153143.0.1	5' GTCCTTACAAGCCTGCTCACTACA 3'	5' GAAAACAAAAACAACCATTCCATT 3'
c117873.0.1	5' TTGGAACTCTTTGTTTTGGATTGC 3'	5' GCCTCGTGGCCCGTAGCTTCTCTT 3'
c132467.0.1	5' AGGCTCCTCCGGGGTAGAT 3'	5' AAGTAGTGCTCATGGGCTTCATTG 3'
c93085.0.1	5' AGCGAGAAGGGAGCAGTAGCCGAG 3'	5' CCAATACCACCAGAATAGAAACCA 3'
c147252.0.1	5' TTTCTTCCAGTCAGATTTAACCCAC 3'	5' TCCCTCATTCTCTTCTCTCTCCTC 3'
c91159.0.1	5' CTGTCGCCATTTCCACACCTCCTA 3'	5' GATCGTCTTCTCCTACTCACCCAA 3'
c54782.0.1	5' GGAGAAGAAGGAAGAGAAAGAGGAG 3'	5' GCCGACACATTCAAAACTTGGTAAA 3'
c135336.0.1	5' GACCTTTTCTAGGGCATCCCATTA 3'	5' TCCTTTCGTCTTCTCCGACATTTT 3'
c164596.0.1	5' AATCCAGCAATCAACACCTCATCA 3'	5' CCAAACTCCGCTATCCGAAAA 3'
c144008.0.1	5' GCTCTGTTCCGTTCATTCAATTTT 3'	5' CCTTCTTTTTCTTTTCCCGTTCTT 3'
c90448.0.1	5' TGGGGGCGGTCCTTTTG 3'	5' AAGCCCTTCTCTCCCTCTCTATATC 3'
c54819.0.1	5' ACCCGCCTCTAGCTTTCTCGC 3'	5' CCATTTCCGATCTGTAAACACACT 3'
c54780.0.1	5' TCTTCGTTCGCTTAGTCATCTTGT 3'	5' AATCTCCCGCTGCGTGGCGTTTCG 3'
c112959.0.1	5' AAAGGGTGGCAGAAGGGGAAGAAG 3'	5' CAGAACCGAACATGAAATAAGAGG 3'
c132395.0.1	5' TCCTTCTTTGAGAACGGATCAACA 3'	5' TCGAGCTCCATAGTTTTTCCTCAC 3'
c134593.0.1	5' GTGTATTCGTCCGCTCGATACG 3'	5' AGCCACTCAAGTCCAAGGTCCTTA 3'
c89855.0.1	5' AAGAAAGATGATCCAAAGTAAACC 3'	5' AACTAAAAACAGACAACACCAATA 3'
c135382.0.1	5' CGGCATACCTCACCGGAGAAGTCC 3'	5' TTTGTTGAAGGCCTCAGGGATGATG 3'
c93300.0.1	5' GCCATTTGATTCAATTTTTTGTTT 3'	5' TATTTTCTTTTTCACTTTCCCTTT 3'
c117482.0.1	5' CCCAACAAAAAATACAACACAGCA 3'	5' TTTCCAAGAACAATGGCCCAAAAT 3'
c82668.0.1	5' CCAAAGTAAACCACTACCACCCCA 3'	5' GAGAACATGCCCAAAGACCAAAAT 3'
c156207.0.1	5' TGCTCTTGTTGTTAGTGTTTGTTT 3'	5' AAGGTCAGTCTGTCTTCTTTTTTT 3'
c153799.0.1	5' CTTCCAAGACAAGCAGTGATCAGTT 3'	5' ATGAAGGTTGTTTACAAAATTGGTG 3'
c164566.0.1	5' CTTGTTTGATGTGTTGTTGGGTTG 3'	5' AGAGACGAGGATTCTTGGGGGTAA 3'
c164586.0.1	5' ATTCAATCAAAATCATTCCCACAC 3'	5' CCGTCAACAAATTCTTTACAGACC 3'
c114818.0.1	5' GTTTATCCTGCTGAGATTGTTGGA 3'	5' TACTCGGTGTCGTTGCGTGCCTTG 3'
c115484.0.1	5' CGATGGGCTTGTCTTCGTCGTCCT 3'	5' CCACCGTTGATTCTACTTTTTTCC 3'
c54811.0.1	5' AAATTAGTAAGGTGGAGAACAACA 3'	5' ATATATGAGAATAAGCAAAGAGCG 3'
c164585.0.1	5' CGAGGAGGGTGAAAAGGATG 3'	5' GTTGGGAGAAGCAATAACAGGGAA 3'
c140630.0.1	5' ATCAAGAACAAGCCTTACCCGA 3'	5' GAGACATTCTCCTTCTCCCAGCT 3'
c164543.0.1	5' ATTCTTTTTCCATTTCTATTTCCC 3'	5' CTGGTTTTCTTTGTTATGTTCAGG 3'
c144402.0.1	5' TTGGTTGGCTCCTCTTTAGTGCTC 3'	5' GCTTCAAGCTACACTATCCCTTCAG 3'
c132292.0.1	5' CCGAGGAAGATGACGGTGATGATG 3'	5' GCTTTTGTTGTTGTTTGGGGGGTT 3'
c137031.0.1	5' AGATCCAACTTCTGCATCTTCAAC 3'	5' GTATCCATCCTCTGCTAGCTCCCT 3'
c152903.0.1	5' GCACCTACGCTGCTCTCATCC 3'	5' GCCAGTAGGATTCTATAGGCACGTT 3'
c164561.0.1	5' AATAGCAAAATAGCAAATGAAAAC 3'	5' ACACTTGAAGACACTCTGGAGAAC 3'
c144521.0.1	5' AAAAAACGAAACAAAGGAAAAAAA 3'	5' ATCTAGGAATGAATGTGGAGGTGA 3'
c54813.0.1	5' CTGTGCGACCCATAACTTTCACCA 3'	5' AGCGCCAACTAAACTACAAGCCTG 3'
c91455.0.1	5' AGACCTGTCTGTCCTGAACTTGG 3'	5' CCTCATTCTTGGTTTCTCTGTGTC 3'
c132896.0.1	5' TGTGCCTTAGGATAAAGTTAAAAT 3'	5' AAAGCCAAAAACAGAACAGAGATG 3'
c89890.0.1	5' CAACACCCCATCATGGTACACC 3'	5' GAGTATGTCAGCCCAACGCCT 3'
c152809.0.1	5' ACTGTGAATGAACATCATCCCACC 3'	5' GAACTGCAGATTTTCTACCGCCAA 3'
c143865.0.1	5' AAATACAGTTCTGCTCGGCAACAC 3	5' CAGAATAGATTTTCCCTTTCACCACT 3'
c54815.0.1	5' GTCTGCTCCATCTTTGTCCTCTGA 3'	5' CTTCGTCTCGCTTGCCTTGTCGTT 3'
c134632.0.1	5' ACCGAAAGGATGAAGAAAGACAGG 3'	5' AACAAATAAGCACACGATGTTGTCT 3'
c97501.0.1	5' ACCAAGCCCATAAGTCTGTCTTAC 3'	5' GTTTCTGCTGAACCCAGCCTCTAC 3'
c164617.0.1	5' GCTTGGTTGTTTCTCTACAAGAAG 3'	5' TCACATAAAAGGTAAATAGGTCTC 3'
c123826.0.1	5' ATAAGAAACGCGGTTCTAGTTAGGG 3'	5' CTCATCACATCCGATTGCTTCTTC 3'
c164679.0.1	5' TGATGACTTCTTTGAGGCCCTCAT 3'	5' GCTCTCTAGCTGCACTCCATACTG 3'
c93042.0.1	5' GGTTCGTCTTTCTTGGACCCAA 3'	5' CATCCCCTCTCCCTCCTGCT 3'
c164713.0.1	5' GTCTGTGTGGGCTTTCATTGTTCC 3'	5' GTTTCCTCTCATTCATTCTCTCCT 3'
c164797.0.1	5' GCAAGTGTAAAGCAGACAGCACAG 3'	5' GAGTCGTAGATACGGGAAGCAAAG 3'
c96386.0.1	5' AATCCTAAGAAAACACGACCCTAC 3'	5' ATTCAGACATCATCAAGACACTGC 3'
c134376.0.1	5' CTGCAACTAGTGTCTTCTTCTTTGG 3'	5' GTCGTCATCGTCGATGTCCTCGATC 3'
c164698.0.1	5' ACCATCAAGACGAAGAGGACAATC 3'	5' AACCTTAGCCAAATCACCACCAGG 3'
c147473.0.1	5' GCACTGCACAGCCACACGAAC 3'	5' AACTGTAGAGGATGTTCCATGTGG 3'
c147504.0.1	5' GATGAAAGAAGCCGAGAAGGATAG 3'	5' TTGGCAGAGTGAAAACAGAGAGAA 3'
c164665.0.1	5' CTCCACCAGAACAGGAAGGAATGA 3'	5' GTCTAAAGGGAACGAAGTGAACGC 3'
c164686.0.1	5' TTGGAGAGGGATGCTGCTAATAGG 3'	5' TAGGGAGTGGAAACTGAAGATGGT 3'
c124540.0.1	5' GACAAGAAGGCAAAGAAAGCAGAG 3'	5' GGGGAAGAAATGAGAAAAACGATA 3'
c96087.0.1	5' TCCAACAGACACGCAAGTCCC 3'	5' GATCGCAAGAAGACGAAGAACATC 3'
c90700.0.1	5' TTCCCCTGACATTTTTCTTCTCCT 3'	5' TTTCATCGTCGTCTCCATTTCCTT 3'
c54880.0.1	5' TCTCAATGACCGGATCCCAACACT 3'	5' CACTACACGCTGCCACACAAAATA 3'
c155303.0.1	5' GCATTTGGGTGCTTCTTGGG 3'	5' AACCTCTCAGCCCAAACCACTAG 3'
c124640.0.1	5' GGGCAAATAGGAAGGGAAAAAAAT 3'	5' AGAAAAAGAAAAGCAAAGGGCAAG 3'
c154512.0.1	5' AAACTAAAACAGCCAAAATACAAT 3'	5' CTTCATCAAGAGACCCTCCAAATA 3'
c147321.0.1	5' ATGAGGTCTGCTGGAGGTGG 3'	5' TTCAATCTTAGTTTACCAAACACACAA 3'
c164570.0.1	5' TACGAAGTGTGGAGTCGTAC 3'	5' GAAGTTCGAAATAAATGGTTTTG 3'
c119225.0.1	5' ATTGTGTTCTATGAGGTTTTTTTT 3'	5' GACTAGGCAGGTAGTTTTTGTATG 3'
c107313.0.1	5' CATCATTGAAGACAGAAAGGGAGA 3'	5' CCACGGCATATAGATAGTAGAAAC 3'
c94187.0.1	5' AGATTAAAGCAAAAGCTATGTGGG 3'	5' TGAAAGTGTGGATGAAGAGATGAG 3'
c164954.0.1	5' ACGCTCATCTCCGGTACCATAC 3'	5' CTCTCCGCTGACCAAAACTCTC 3'
c164885.0.1	5' AAAAGCAAGCAATTTAGCAAAACG 3'	5' GCACTAGGAGGAGCTGATGGGGAT 3'
c113137.0.1	5' AACCAAACCAAACCAAACCAAACAG 3'	5' CTGTTTGGTTTGGTTTGGTTTGGTT 3'
c133078.0.1	5' TGCCAAGGGTGGAGTCGTAC 3'	5' GAAGGTGGCAATAAATGGTTTTG 3'
c143256.0.1	5' CTTTGTTCTTTCTCTCTCTGTATC 3'	5' TCCTTTTAGTTTTGTTTTTTTTTT 3'
c147297.0.1	5' GACCTCTCCAAAAACTCAACAAAG 3'	5' AGGAATTCAAGACGGATTACAATC 3'
c114872.0.1	5' GACCTCTCCAAAAACTCAACAAAG 3'	5' AGGAATTCAAGACGGATTACAATC 3'
c84072.0.1	5' TGATGGTTTGCTTGGCTTCTC 3'	5' CTTCAACACCTTCCCCTGTGCT 3'
c147364.0.1	5' ATCGCTCTTTATTTTGATTTTCTT 3'	5' TGTTTGTTCCACTATGTTTGCTTA 3'
c97714.0.1	5' ACCGTTGATTTGTGGGTCTTCTTG 3'	5' ATTCTATCCATCTTCATCGTTTGC 3'
c94264.0.1	5' GGTTGGTCAGGTTGTGTCGGTTAG 3'	5' CAGCATCTTGAGGATTGCTGTAGTTA 3'
c132928.0.1	5' TCATCTTCAATTCCACAACATCCG 3'	5' ATCCACCATCATAAAATAACCCCA 3'
c158553.0.1	5' TAAACTCAACCCGAAACAAAGACA 3'	5' AAGTGAAGATATGAAGAAAGCCCT 3'
c151024.0.1	5' TGGGACTAATCATCTTGGACACTTTC 3'	5' GTTACCTGTAATCGAACCGACAATG 3'
c121586.0.1	5’ACCAACAACCCGTTTTCGACG 3’	5’TCCCATGCTGCTTTCTCTGCC 3’
c117873.0.1	5' TTGGAACTCTTTGTTTTGGATTGC 3'	5' CGTGGCCCGTAGCTTCTCTT 3'
c297334.0.1	5' AATGGTCTATATCACCTGCCTCCC 3'	5' TTGTACACCCTCAATAAGCTTCGC 3'
c153603.0.1	5' TCTATTCTTTTTACCCAATCACCCC 3'	5' TTGTTCTCTATCACCACAGTCCCG 3'
c144332.0.1	5' GAGCTTTTGTTGTTAATCTGGGTG 3'	5' ATTGATAGTCGGCTGCAGTTGGAG 3'
c119661.0.1	5' GCATAGAGATGAAGTGGAAGCCG 3'	5' TGCCAAGGAATGTGAATAGAGAGGA 3'
c139250.0.1	5' TGAGCTATTGCCTTTTGGTTCG 3'	5' GTCTACATCTTCGGGCTTCATGTT 3'
c147364.0.1	5' CGTTCAGTAGTTGCCCTAGGTTC 3'	5' TCCGACAGGAGGAGATAGCGAT 3
c132255.0.1	5' TCCTGTGGGAGCTTAAAGAACTCCT 3'	5' GTGATCTCCCTCTCTCAACCACAC 3'
c152519.0.1	5' CAAGACAATGAAACGAGTGAGTGA 3'	5' CACCAAAATACAAGACCAAGAAGTACG 3'
c166483.0.1	5' ACCACTTCTGGCCTAAGAACCCTC 3'	5' CCCACCTAGCTCCTTGTTGAAC 3'
c163063.0.4	5' GTGGAAGGTGTGGAGGTAGTAGACG 3'	5' AAGCATTGGAGGAAAGGAAGAGTG 3'
c149778.0.1	5' TCTCTCGTAACCTATGCTTCCATC 3'	5' GAAAAATATCACCTACATTAGCTCCTT 3'
c114744.0.1	5' AACAGCTATCTCCATTCTCTCTCG 3'	5' CACGGTTTTGATTCACATTTCGTC 3'
c156730.0.2	5' ACTCTTGTCCTGCTTCTTACATCTTG 3'	5' GTTTTAGTGGTTCGTTTGTCGTGG 3'
c55100.0.1	5’CATTCATTCATTTCCCTCCAAGC 3’	5’ATCATTCTGCAGCCACTCCCG 3’
c147477.0.2	5’GGTGTAGCGACATGGAAGACC 3’	5’CCGAGACCCAGACAATCAGAAA 3’
c157721.0.1	5’AGGTTGAGGTTGCGGGTGAGT 3’	5’GCATCTATGGCCGGAATAGAAGAAG 3’
c161946.0.1	5’TGCTTGTGAGTCCTTTTGGTGC 3’	5’TTTCGTGTTATGTGATGGGAGTACC 3’
c164786.0.1	5’TGCTTGTGAGTCCTTTTGGTGC 3’	5’TTTCGTGTTATGTGATGGGAGTACC 3’
c121586.0.1	5' GTGGAATGGTAAGTGGAGCACG 3'	5' AAAATAAAGTGTAAAGAAAGGGCG 3'
c144332.0.1	5' TGACCTACTTCTCATACCCGATCC 3'	5' GCCTCAGACAACACCTCCAGCAA 3'
c130991.0.2	5' ATTAGATTTGAGATTTTGGAGGCAA 3'	5' CCAGCAATGTAGGAAAGAGGGACA 3'
c150131.0.3	5' ATTGCTAGAACTGGTCCAGCTTCT 3'	5' AATTACGATTTGTCATCGGTGAGG 3'
c1481218.0.1	5' GCAACACACAGAGAATCACATCTTTC 3'	5' CCTTCCTTACTCATCGGGAACGAC 3'
c1799677.0.1	5' GTGCCGCCGTTGGTGTTGTT 3'	5' GAACTGGTCCTGCCTCTGTCATTC 3'
c1807907.0.1	5' CGGGTTTACTTGTGCATCTTGCCT 3'	5' CACTTTGAACGTGGTTCGTGACTG 3'
c129241.0.1	5' ATCAGAAGCAATGGGATTGGAGAA 3'	5' TGTGGGCACTTAGGGTAGAAGTTA 3'
c1866394.0.1	5' GCCGATGTTGAAAACCCCG 3'	5' GAACGTATGCACAGTGAATGCC 3'
c1491982.0.1	5' AGCCAGACCTAATCATAAATGCTG 3'	5' CAACACCGTATAGATCAAAAACCG 3'
c1603399.0.1	5' TTGCAGAACTACATAGACATCAACTTC 3'	5' TAAGGAAAGAGCCAGAGCACGAGA 3'
c132145.0.1	5' GATTAGGTTTTGGTGTGCTTGG 3'	5' GGATGAAGTTGAGGTCTATGTAGTTCTG 3'
c1223900.0.1	5' GAACAACACCAGATCCCACCTCAG 3'	5' CATCTAACATTTCCTCTTCAACCAC 3'
c664043.0.1	5' CTGTCATTGGCGTCTTCCTGGTTT 3'	5' CTAATATGGATGCTCGTGATCGTT 3'
c79273.0.1	5' TTATACCTTCCAACTTGTTGAATGC 3'	5' AATTCTTGCCAGTCTTGTCATGAGT 3'
c99093.0.1	5' AGCATCCCAGAATCCTGGAGCT 3'	5' CGGGTCTACTTCGGGTGAAAAA 3'
18S rRNA	5' AACCATAAACGATGCCGACCA 3'	5' TCAGCCTTGCGACCATACTCC 3'
